# Supplementary material for: Functional and Compositional Changes in the Fecal Microbiome of a Shorebird during Migratory Stopover
Source: mSystems. 2023 Feb 14;8(2):e01128-22. doi: 10.1128/msystems.01128-22 (PMC10134852; doi:10.1128/msystems.01128-22)
Supplement: TABLE S1 [file msystems.01128-22-s0003.xlsx]

## Sheet: Sheet1
Supplemental Table S1. All ANOVA p-values for detection of significant changes within genera across weight classes.
	Phylum	Firmicutes	Firmicutes	Firmicutes	Bacteroidetes	Bacteroidetes	Bacteroidetes	Fusobacteria	Fusobacteria	Proteobacteria	Proteobacteria	Proteobacteria
	Genus	Catellicoccus	Clostridium	Tyzzerella	Bacteroides	Flavobacterium	Prevotella	Cetobacterium	Fusobacterium	Anaerobiospirillum	Shewanella	Vibrio
Comparison
Low	Medium	0.7705	0.8952	0.9352	0.9677	1	0.6798	0.9849	0.8006	0.8841	1	0.9045
Medium	High	0.984	0.9999	1	0.9853	0.036	0.9598	0.9996	0.9865	1	0.1173	0.002
Low	High	0.9997	0.607	0.937	0.4104	0.1353	0.0625	0.9994	0.3691	0.7072	0.0658	0
