# Supplementary material for: Functional and Compositional Changes in the Fecal Microbiome of a Shorebird during Migratory Stopover
Source: mSystems. 2023 Feb 14;8(2):e01128-22. doi: 10.1128/msystems.01128-22 (PMC10134852; doi:10.1128/msystems.01128-22)
Supplement: TABLE S2 [file msystems.01128-22-s0004.xlsx]

## Sheet: Sheet1
Supplemental Table S2. All genera identified as significantly overexpressed in the pairwise DESeq differential abundance analyses using amplicon data. Taxa that were detected in more than one pairwise comparison are bolded and on the same line of the table; the weight class (WC) in which the genus was overrepresented is shown and also denoted by color (yellow = Light, green = Medium, orange = Hea…
Light V Medium			Medium V Heavy			Light V Heavy
Phylum	Genus	WC	Phylum	Genus	WC	Phylum	Genus	WC	Pattern
			Bacteroidota	Algoriphagus	M	Bacteroidota	Algoriphagus	L	Not_Heavy
			Bacteroidota	Bacteroides (2)	M	Bacteroidota	Bacteroides (2)	L	Not_Heavy
			Bacteroidota	PrevotellaceaeGa6A1group	M	Bacteroidota	PrevotellaceaeGa6A1group	L	Not_Heavy
Campylobacter	Campylobacter	L				Campylobacter	Campylobacter	L	Light
Campylobacter	Helicobacter	L	Campylobacterota	Helicobacter	M	Campylobacter	Helicobacter (3)	L	Not_Heavy
Firmicutes	Anaerofilum	L	Firmicutes	Anaerofilum	H				Not_Medium
			Firmicutes	Anaeroplasma	M	Firmicutes	Anaeroplasma	L	Not_Heavy
			Firmicutes	Catellicoccus	M	Firmicutes	Catellicoccus	L	Not_Heavy
						Firmictues	Ureaplasma	L
						Firmicutes	Colidextribacter	L
Actinobacteria	Actinotalea	M				Actinobacteriota	Actinotalea	H	Not_Light
Bacteroidota	Maribacter	M				Bacteroidota	Maribacter	H	Not_Light
Firmicutes	CandidatusArthromitus	M				Firmicutes	CandidatusArthromitus	H	Not_Light
Firmicutes	CandidatusBacilloplasma	M	Firmicutes	CandidatusBacilloplasma	M				Medium
Firmicutes	Mycoplasma (2)	M				Firmicutes	Mycoplasma	H	Not_Light
Proteobacteria	Aeromonas	M				Proteobacteria	Aeromonas	H	Not_Light
Proteobacteria	Denitromonas	M				Proteobacteria	Denitromonas	H	Not_Light
			Proteobacteria	Seohaeicola	M	Proteobacteria	Seohaeicola	L	Not_Heavy
Firmicutes	Tyzzerella (2)	LM	Firmicutes	Tyzzerella	H	Firmicutes	Tyzzerella	LH	All3
Fusobacteria	Cetobacterium	LM	Fusobacteria	Cetobacterium	H	Fusobacteria	Cetobacterium (2)	H	All3
Proteobacteria	Grimontia	L	Proteobacteria	Grimontia	H				Not_Medium
			Proteobacteria	Photobacterium	H	Proteobacteria	Photobacterium	H	Heavy
			Proteobacteria	Shewanella	H	Proteobacteria	Shewanella	H	Heavy
Proteobacteria	Vibrio	M				Proteobacteria	Vibrio	H	Not_Light
			Proteobacteria	WDS1C4	H	Proteobacteria	WDS1C4	H	Heavy
						Bacteroidota	Flavobacterium	H
						Bacteroidota	Lutibacter	H
						Firmicutes	Clostridiumsensustricto1	H
						Proteobacteria	Defluviimonas	H
						Proteobacteria	Maritimibacter	H
						Proteobacteria	Paracoccus	H
