# Supplementary material for: Functional and Compositional Changes in the Fecal Microbiome of a Shorebird during Migratory Stopover
Source: mSystems. 2023 Feb 14;8(2):e01128-22. doi: 10.1128/msystems.01128-22 (PMC10134852; doi:10.1128/msystems.01128-22)
Supplement: TABLE S3 [file msystems.01128-22-s0005.xlsx]

## Sheet: Sheet1
Supplemental Table S3. All KEGG ID information for the functions identified as significant in the differential expression analysis.
Comparisons
FvM	LvM	MvH	LvH	KEGG ID	kegg1	kegg2	kegg3	kegg_description
	L			K00024	Metabolism	Carbohydrate metabolism	Pyruvate metabolism [PATH:ko00620]	mdh; malate dehydrogenase [EC:1.1.1.37]
	L			K00024	Metabolism	Amino acid metabolism	Cysteine and methionine metabolism [PATH:ko00270]	mdh; malate dehydrogenase [EC:1.1.1.37]
	L			K00024	Metabolism	Energy metabolism	Methane metabolism [PATH:ko00680]	mdh; malate dehydrogenase [EC:1.1.1.37]
	L			K00024	Metabolism	Carbohydrate metabolism	Citrate cycle (TCA cycle) [PATH:ko00020]	mdh; malate dehydrogenase [EC:1.1.1.37]
	L			K00024	Metabolism	Energy metabolism	Carbon fixation pathways in prokaryotes [PATH:ko00720]	mdh; malate dehydrogenase [EC:1.1.1.37]
	L			K00024	Metabolism	Carbohydrate metabolism	Glyoxylate and dicarboxylate metabolism [PATH:ko00630]	mdh; malate dehydrogenase [EC:1.1.1.37]
	L			K00024	Metabolism	Energy metabolism	Carbon fixation in photosynthetic organisms [PATH:ko00710]	mdh; malate dehydrogenase [EC:1.1.1.37]
	L			K01886	Brite Hierarchies	Protein families: metabolism	Amino acid related enzymes [BR:ko01007]	QARS, glnS; glutaminyl-tRNA synthetase [EC:6.1.1.18]
	L			K01886	Genetic Information Processing	Translation	Aminoacyl-tRNA biosynthesis [PATH:ko00970]	QARS, glnS; glutaminyl-tRNA synthetase [EC:6.1.1.18]
	L			K01886	Brite Hierarchies	Protein families: genetic information processing	Transfer RNA biogenesis [BR:ko03016]	QARS, glnS; glutaminyl-tRNA synthetase [EC:6.1.1.18]
	L			K08139	Brite Hierarchies	Protein families: signaling and cellular processes	Transporters [BR:ko02000]	HXT; MFS transporter, SP family, sugar:H+ symporter
	L			K08139	Cellular Processes	Cell growth and death	Meiosis - yeast [PATH:ko04113]	HXT; MFS transporter, SP family, sugar:H+ symporter
M	L		L	K06422	Not Included in Pathway or Brite	Unclassified: signaling and cellular processes	Cell growth	sspE; small acid-soluble spore protein E (minor gamma-type SASP)
	M			K00611	Metabolism	Amino acid metabolism	Arginine biosynthesis [PATH:ko00220]	OTC, argF, argI; ornithine carbamoyltransferase [EC:2.1.3.3]
	M			K03438	Brite Hierarchies	Protein families: genetic information processing	Ribosome biogenesis [BR:ko03009]	mraW, rsmH; 16S rRNA (cytosine1402-N4)-methyltransferase [EC:2.1.1.199]
	M		H	K13993	Genetic Information Processing	Folding, sorting and degradation	Protein processing in endoplasmic reticulum [PATH:ko04141]	HSP20; HSP20 family protein
	M		H	K13993	Brite Hierarchies	Protein families: genetic information processing	Chaperones and folding catalysts [BR:ko03110]	HSP20; HSP20 family protein
		H		K07265	Not Included in Pathway or Brite	Unclassified: signaling and cellular processes	Structural proteins	kpsS, lipB; capsular polysaccharide export protein
			H	K00413	Organismal Systems	Circulatory system	Cardiac muscle contraction [PATH:ko04260]	CYC1, CYT1, petC; ubiquinol-cytochrome c reductase cytochrome c1 subunit
			H	K00413	Organismal Systems	Environmental adaptation	Thermogenesis [PATH:ko04714]	CYC1, CYT1, petC; ubiquinol-cytochrome c reductase cytochrome c1 subunit
			H	K00413	Human Diseases	Endocrine and metabolic disease	Non-alcoholic fatty liver disease (NAFLD) [PATH:ko04932]	CYC1, CYT1, petC; ubiquinol-cytochrome c reductase cytochrome c1 subunit
			H	K00413	Environmental Information Processing	Signal transduction	Two-component system [PATH:ko02020]	CYC1, CYT1, petC; ubiquinol-cytochrome c reductase cytochrome c1 subunit
			H	K00413	Human Diseases	Neurodegenerative disease	Alzheimer disease [PATH:ko05010]	CYC1, CYT1, petC; ubiquinol-cytochrome c reductase cytochrome c1 subunit
			H	K00413	Human Diseases	Neurodegenerative disease	Parkinson disease [PATH:ko05012]	CYC1, CYT1, petC; ubiquinol-cytochrome c reductase cytochrome c1 subunit
			H	K00413	Human Diseases	Neurodegenerative disease	Huntington disease [PATH:ko05016]	CYC1, CYT1, petC; ubiquinol-cytochrome c reductase cytochrome c1 subunit
			H	K00413	Metabolism	Energy metabolism	Oxidative phosphorylation [PATH:ko00190]	CYC1, CYT1, petC; ubiquinol-cytochrome c reductase cytochrome c1 subunit
			H	K08720	Brite Hierarchies	Protein families: signaling and cellular processes	Transporters [BR:ko02000]	ompU; outer membrane protein OmpU
			H	K08720	Cellular Processes	Cellular community - prokaryotes	Biofilm formation - Vibrio cholerae [PATH:ko05111]	ompU; outer membrane protein OmpU
			H	K08720	Human Diseases	Drug resistance: antimicrobial	beta-Lactam resistance [PATH:ko01501]	ompU; outer membrane protein OmpU
