# Supplementary material for: Functional and Compositional Changes in the Fecal Microbiome of a Shorebird during Migratory Stopover
Source: mSystems. 2023 Feb 14;8(2):e01128-22. doi: 10.1128/msystems.01128-22 (PMC10134852; doi:10.1128/msystems.01128-22)
Supplement: TABLE S4 [file msystems.01128-22-s0006.xlsx]

## Sheet: group1sig
genes	cluster	kegg1	kegg2	kegg3	kegg_description
K00427	1	Brite Hierarchies	Protein families: signaling and cellular processes	Transporters [BR:ko02000]	lldP, lctP; L-lactate permease
K00602	1	Brite Hierarchies	Protein families: signaling and cellular processes	Exosome [BR:ko04147]	purH; phosphoribosylaminoimidazolecarboxamide formyltransferase / IMP cyclohydrolase [EC:2.1.2.3 3.5.4.10]
K00626	1	Brite Hierarchies	Protein families: signaling and cellular processes	Exosome [BR:ko04147]	ACAT, atoB; acetyl-CoA C-acetyltransferase [EC:2.3.1.9]
K00654	1	Brite Hierarchies	Protein families: metabolism	Amino acid related enzymes [BR:ko01007]	SPT; serine palmitoyltransferase [EC:2.3.1.50]
K00841	1	Brite Hierarchies	Protein families: metabolism	Amino acid related enzymes [BR:ko01007]	patA; aminotransferase [EC:2.6.1.-]
K01256	1	Brite Hierarchies	Protein families: metabolism	Peptidases and inhibitors [BR:ko01002]	pepN; aminopeptidase N [EC:3.4.11.2]
K01810	1	Brite Hierarchies	Protein families: signaling and cellular processes	Exosome [BR:ko04147]	GPI, pgi; glucose-6-phosphate isomerase [EC:5.3.1.9]
K01878	1	Brite Hierarchies	Protein families: metabolism	Amino acid related enzymes [BR:ko01007]	glyQ; glycyl-tRNA synthetase alpha chain [EC:6.1.1.14]
K01878	1	Brite Hierarchies	Protein families: genetic information processing	Transfer RNA biogenesis [BR:ko03016]	glyQ; glycyl-tRNA synthetase alpha chain [EC:6.1.1.14]
K02032	1	Brite Hierarchies	Protein families: signaling and cellular processes	Transporters [BR:ko02000]	ddpF; peptide/nickel transport system ATP-binding protein
K02503	1	Brite Hierarchies	Protein families: signaling and cellular processes	Exosome [BR:ko04147]	HINT1, hinT, hit; histidine triad (HIT) family protein
K02518	1	Brite Hierarchies	Protein families: genetic information processing	Translation factors [BR:ko03012]	infA; translation initiation factor IF-1
K02770	1	Brite Hierarchies	Protein families: signaling and cellular processes	Transporters [BR:ko02000]	fruA; fructose PTS system EIIBC or EIIC component [EC:2.7.1.202]
K02870	1	Brite Hierarchies	Protein families: genetic information processing	Ribosome [BR:ko03011]	RP-L12e, RPL12; large subunit ribosomal protein L12e
K02904	1	Brite Hierarchies	Protein families: genetic information processing	Ribosome [BR:ko03011]	RP-L29, rpmC; large subunit ribosomal protein L29
K02913	1	Brite Hierarchies	Protein families: genetic information processing	Ribosome [BR:ko03011]	RP-L33, MRPL33, rpmG; large subunit ribosomal protein L33
K02929	1	Brite Hierarchies	Protein families: genetic information processing	Ribosome [BR:ko03011]	RP-L44e, RPL44; large subunit ribosomal protein L44e
K02943	1	Brite Hierarchies	Protein families: genetic information processing	Ribosome [BR:ko03011]	RP-LP2, RPLP2; large subunit ribosomal protein LP2
K02976	1	Brite Hierarchies	Protein families: genetic information processing	Ribosome [BR:ko03011]	RP-S26e, RPS26; small subunit ribosomal protein S26e
K02993	1	Brite Hierarchies	Protein families: genetic information processing	Ribosome [BR:ko03011]	RP-S7e, RPS7; small subunit ribosomal protein S7e
K03037	1	Brite Hierarchies	Protein families: genetic information processing	Proteasome [BR:ko03051]	PSMD6, RPN7; 26S proteasome regulatory subunit N7
K03106	1	Brite Hierarchies	Protein families: signaling and cellular processes	Secretion system [BR:ko02044]	SRP54, ffh; signal recognition particle subunit SRP54 [EC:3.6.5.4]
K03271	1	Brite Hierarchies	Protein families: metabolism	Lipopolysaccharide biosynthesis proteins [BR:ko01005]	gmhA, lpcA; D-sedoheptulose 7-phosphate isomerase [EC:5.3.1.28]
K03324	1	Brite Hierarchies	Protein families: signaling and cellular processes	Transporters [BR:ko02000]	yjbB; phosphate:Na+ symporter
K03593	1	Brite Hierarchies	Protein families: genetic information processing	Chromosome and associated proteins [BR:ko03036]	mrp, NUBPL; ATP-binding protein involved in chromosome partitioning
K03593	1	Brite Hierarchies	Protein families: genetic information processing	Mitochondrial biogenesis [BR:ko03029]	mrp, NUBPL; ATP-binding protein involved in chromosome partitioning
K03610	1	Brite Hierarchies	Protein families: genetic information processing	Chromosome and associated proteins [BR:ko03036]	minC; septum site-determining protein MinC
K03610	1	Brite Hierarchies	Protein families: signaling and cellular processes	Cytoskeleton proteins [BR:ko04812]	minC; septum site-determining protein MinC
K03872	1	Brite Hierarchies	Protein families: genetic information processing	DNA repair and recombination proteins [BR:ko03400]	ELOC, TCEB1; elongin-C
K03872	1	Brite Hierarchies	Protein families: genetic information processing	Ubiquitin system [BR:ko04121]	ELOC, TCEB1; elongin-C
K04450	1	Brite Hierarchies	Protein families: genetic information processing	Transcription factors [BR:ko03000]	ATF2, CREBP1; cyclic AMP-dependent transcription factor ATF-2
K05093	1	Brite Hierarchies	Protein families: signaling and cellular processes	Glycosaminoglycan binding proteins [BR:ko00536]	FGFR2, CD332; fibroblast growth factor receptor 2 [EC:2.7.10.1]
K05093	1	Brite Hierarchies	Protein families: signaling and cellular processes	CD molecules [BR:ko04090]	FGFR2, CD332; fibroblast growth factor receptor 2 [EC:2.7.10.1]
K05093	1	Brite Hierarchies	Protein families: metabolism	Protein kinases [BR:ko01001]	FGFR2, CD332; fibroblast growth factor receptor 2 [EC:2.7.10.1]
K05648	1	Brite Hierarchies	Protein families: signaling and cellular processes	Transporters [BR:ko02000]	ABCA5; ATP-binding cassette, subfamily A (ABC1), member 5
K05662	1	Brite Hierarchies	Protein families: signaling and cellular processes	Transporters [BR:ko02000]	ABCB7; ATP-binding cassette, subfamily B (MDR/TAP), member 7
K05801	1	Brite Hierarchies	Protein families: genetic information processing	Chaperones and folding catalysts [BR:ko03110]	djlA; DnaJ like chaperone protein
K05834	1	Brite Hierarchies	Protein families: signaling and cellular processes	Transporters [BR:ko02000]	rhtB; homoserine/homoserine lactone efflux protein
K06024	1	Brite Hierarchies	Protein families: genetic information processing	Chromosome and associated proteins [BR:ko03036]	scpB; segregation and condensation protein B
K06178	1	Brite Hierarchies	Protein families: genetic information processing	Ribosome biogenesis [BR:ko03009]	rluB; 23S rRNA pseudouridine2605 synthase [EC:5.4.99.22]
K06631	1	Brite Hierarchies	Protein families: genetic information processing	Chromosome and associated proteins [BR:ko03036]	PLK1; polo-like kinase 1 [EC:2.7.11.21]
K06631	1	Brite Hierarchies	Protein families: metabolism	Protein kinases [BR:ko01001]	PLK1; polo-like kinase 1 [EC:2.7.11.21]
K06732	1	Brite Hierarchies	Protein families: signaling and cellular processes	CD molecules [BR:ko04090]	CDCP1, CD318; CUB domain-containing protein 1
K07198	1	Brite Hierarchies	Protein families: genetic information processing	Membrane trafficking [BR:ko04131]	PRKAA, AMPK; 5'-AMP-activated protein kinase, catalytic alpha subunit [EC:2.7.11.11]
K07198	1	Brite Hierarchies	Protein families: metabolism	Protein kinases [BR:ko01001]	PRKAA, AMPK; 5'-AMP-activated protein kinase, catalytic alpha subunit [EC:2.7.11.11]
K07198	1	Brite Hierarchies	Protein families: genetic information processing	Mitochondrial biogenesis [BR:ko03029]	PRKAA, AMPK; 5'-AMP-activated protein kinase, catalytic alpha subunit [EC:2.7.11.11]
K07203	1	Brite Hierarchies	Protein families: genetic information processing	Membrane trafficking [BR:ko04131]	MTOR, FRAP, TOR; serine/threonine-protein kinase mTOR [EC:2.7.11.1]
K07203	1	Brite Hierarchies	Protein families: metabolism	Protein kinases [BR:ko01001]	MTOR, FRAP, TOR; serine/threonine-protein kinase mTOR [EC:2.7.11.1]
K07574	1	Brite Hierarchies	Protein families: genetic information processing	Ribosome biogenesis [BR:ko03009]	yhbY; RNA-binding protein
K07646	1	Brite Hierarchies	Protein families: signaling and cellular processes	Two-component system [BR:ko02022]	kdpD; two-component system, OmpR family, sensor histidine kinase KdpD [EC:2.7.13.3]
K07646	1	Brite Hierarchies	Protein families: metabolism	Protein kinases [BR:ko01001]	kdpD; two-component system, OmpR family, sensor histidine kinase KdpD [EC:2.7.13.3]
K08066	1	Brite Hierarchies	Protein families: genetic information processing	Transcription factors [BR:ko03000]	NFYC, HAP5; nuclear transcription factor Y, gamma
K08850	1	Brite Hierarchies	Protein families: genetic information processing	Chromosome and associated proteins [BR:ko03036]	AURKX; aurora kinase, other [EC:2.7.11.1]
K08850	1	Brite Hierarchies	Protein families: metabolism	Protein kinases [BR:ko01001]	AURKX; aurora kinase, other [EC:2.7.11.1]
K09458	1	Brite Hierarchies	Protein families: metabolism	Lipid biosynthesis proteins [BR:ko01004]	fabF, OXSM, CEM1; 3-oxoacyl-[acyl-carrier-protein] synthase II [EC:2.3.1.179]
K09562	1	Brite Hierarchies	Protein families: genetic information processing	Chaperones and folding catalysts [BR:ko03110]	HSPBP1, FES1; hsp70-interacting protein
K09649	1	Brite Hierarchies	Protein families: metabolism	Peptidases and inhibitors [BR:ko01002]	PRSS16; thymus-specific serine protease [EC:3.4.-.-]
K10251	1	Brite Hierarchies	Protein families: metabolism	Lipid biosynthesis proteins [BR:ko01004]	HSD17B12, KAR, IFA38; 17beta-estradiol 17-dehydrogenase / very-long-chain 3-oxoacyl-CoA reductase [EC:1.1.1.62 1.1.1.330]
K10461	1	Brite Hierarchies	Protein families: genetic information processing	Ubiquitin system [BR:ko04121]	KLHL24_35; kelch-like protein 24/35
K10594	1	Brite Hierarchies	Protein families: genetic information processing	Ubiquitin system [BR:ko04121]	HERC1; E3 ubiquitin-protein ligase HERC1 [EC:2.3.2.26]
K10604	1	Brite Hierarchies	Protein families: genetic information processing	Ubiquitin system [BR:ko04121]	MGRN1; E3 ubiquitin-protein ligase MGRN1 [EC:2.3.2.27]
K10643	1	Brite Hierarchies	Protein families: genetic information processing	Ubiquitin system [BR:ko04121]	CNOT4, NOT4, MOT2; CCR4-NOT transcription complex subunit 4 [EC:2.3.2.27]
K10643	1	Brite Hierarchies	Protein families: genetic information processing	Messenger RNA biogenesis [BR:ko03019]	CNOT4, NOT4, MOT2; CCR4-NOT transcription complex subunit 4 [EC:2.3.2.27]
K10706	1	Brite Hierarchies	Protein families: genetic information processing	Transcription machinery [BR:ko03021]	SETX, ALS4; senataxin [EC:3.6.4.-]
K10831	1	Brite Hierarchies	Protein families: signaling and cellular processes	Transporters [BR:ko02000]	tauB; taurine transport system ATP-binding protein [EC:7.6.2.7]
K10907	1	Brite Hierarchies	Protein families: metabolism	Amino acid related enzymes [BR:ko01007]	K10907; aminotransferase [EC:2.6.1.-]
K11125	1	Brite Hierarchies	Protein families: genetic information processing	DNA replication proteins [BR:ko03032]	SMG5, EST1B; protein SMG5
K11125	1	Brite Hierarchies	Protein families: genetic information processing	Messenger RNA biogenesis [BR:ko03019]	SMG5, EST1B; protein SMG5
K11194	1	Brite Hierarchies	Protein families: signaling and cellular processes	Transporters [BR:ko02000]	levD; fructose PTS system EIIA component [EC:2.7.1.202]
K11862	1	Brite Hierarchies	Protein families: genetic information processing	Ubiquitin system [BR:ko04121]	ZRANB1, TRABID; ubiquitin thioesterase ZRANB1 [EC:3.4.19.12]
K11862	1	Brite Hierarchies	Protein families: metabolism	Peptidases and inhibitors [BR:ko01002]	ZRANB1, TRABID; ubiquitin thioesterase ZRANB1 [EC:3.4.19.12]
K11986	1	Brite Hierarchies	Protein families: genetic information processing	Ubiquitin system [BR:ko04121]	USP3; ubiquitin carboxyl-terminal hydrolase 3 [EC:3.4.19.12]
K11986	1	Brite Hierarchies	Protein families: metabolism	Peptidases and inhibitors [BR:ko01002]	USP3; ubiquitin carboxyl-terminal hydrolase 3 [EC:3.4.19.12]
K12197	1	Brite Hierarchies	Protein families: signaling and cellular processes	Exosome [BR:ko04147]	CHMP1, VPS46, DID2; charged multivesicular body protein 1
K12197	1	Brite Hierarchies	Protein families: genetic information processing	Membrane trafficking [BR:ko04131]	CHMP1, VPS46, DID2; charged multivesicular body protein 1
K13279	1	Brite Hierarchies	Protein families: signaling and cellular processes	Exosome [BR:ko04147]	PRDX1; peroxiredoxin 1 [EC:1.11.1.24]
K13772	1	Brite Hierarchies	Protein families: genetic information processing	Transcription factors [BR:ko03000]	rirA; Rrf2 family transcriptional regulator, iron-responsive regulator
K13889	1	Brite Hierarchies	Protein families: signaling and cellular processes	Transporters [BR:ko02000]	gsiB; glutathione transport system substrate-binding protein
K13993	1	Brite Hierarchies	Protein families: genetic information processing	Chaperones and folding catalysts [BR:ko03110]	HSP20; HSP20 family protein
K14210	1	Brite Hierarchies	Protein families: signaling and cellular processes	Exosome [BR:ko04147]	SLC3A1, RBAT; solute carrier family 3 (neutral and basic amino acid transporter), member 1
K14210	1	Brite Hierarchies	Protein families: signaling and cellular processes	Transporters [BR:ko02000]	SLC3A1, RBAT; solute carrier family 3 (neutral and basic amino acid transporter), member 1
K14613	1	Brite Hierarchies	Protein families: signaling and cellular processes	Transporters [BR:ko02000]	SLC46A1; MFS transporter, PCFT/HCP family, solute carrier family 46 (folate transporter), member 1
K15726	1	Brite Hierarchies	Protein families: signaling and cellular processes	Transporters [BR:ko02000]	czcA, cusA, cnrA; heavy metal efflux system protein
K16087	1	Brite Hierarchies	Protein families: signaling and cellular processes	Transporters [BR:ko02000]	TC.FEV.OM3, tbpA, hemR, lbpA, hpuB, bhuR, hugA, hmbR; hemoglobin/transferrin/lactoferrin receptor protein
K16692	1	Brite Hierarchies	Protein families: metabolism	Protein kinases [BR:ko01001]	etk-wzc; tyrosine-protein kinase Etk/Wzc [EC:2.7.10.-]
K17557	1	Brite Hierarchies	Protein families: metabolism	Protein phosphatases and associated proteins [BR:ko01009]	PPP1R14D, GBPI; protein phosphatase 1 regulatory subunit 14D
K18422	1	Brite Hierarchies	Protein families: genetic information processing	Messenger RNA biogenesis [BR:ko03019]	MOV10; helicase MOV-10 [EC:3.6.4.13]
K18422	1	Brite Hierarchies	Protein families: genetic information processing	Chromosome and associated proteins [BR:ko03036]	MOV10; helicase MOV-10 [EC:3.6.4.13]
K19254	1	Brite Hierarchies	Protein families: signaling and cellular processes	Viral proteins [BR:ko03200]	S; Coronaviridae spike glycoprotein
K20030	1	Brite Hierarchies	Protein families: genetic information processing	Membrane trafficking [BR:ko04131]	ZDHHC5_8; palmitoyltransferase ZDHHC5/8 [EC:2.3.1.225]
K20064	1	Brite Hierarchies	Protein families: genetic information processing	Membrane trafficking [BR:ko04131]	GRB10; growth factor receptor-bound protein 10
K20194	1	Brite Hierarchies	Protein families: genetic information processing	Membrane trafficking [BR:ko04131]	HPS4; Hermansky-Pudlak syndrome 4 protein
K21464	1	Brite Hierarchies	Protein families: metabolism	Peptidoglycan biosynthesis and degradation proteins [BR:ko01011]	pbpG; penicillin-binding protein 2D [EC:2.4.1.129 3.4.16.4]
K21464	1	Brite Hierarchies	Protein families: metabolism	Glycosyltransferases [BR:ko01003]	pbpG; penicillin-binding protein 2D [EC:2.4.1.129 3.4.16.4]
K21843	1	Brite Hierarchies	Protein families: genetic information processing	Membrane trafficking [BR:ko04131]	TTC7; tetratricopeptide repeat protein 7
K21993	1	Brite Hierarchies	Protein families: signaling and cellular processes	Transporters [BR:ko02000]	fdhC; formate transporter
K00654	1	Cellular Processes	Transport and catabolism	Autophagy - yeast [PATH:ko04138]	SPT; serine palmitoyltransferase [EC:2.3.1.50]
K01912	1	Cellular Processes	Cellular community - prokaryotes	Biofilm formation - Vibrio cholerae [PATH:ko05111]	paaK; phenylacetate-CoA ligase [EC:6.2.1.30]
K02032	1	Cellular Processes	Cellular community - prokaryotes	Quorum sensing [PATH:ko02024]	ddpF; peptide/nickel transport system ATP-binding protein
K03106	1	Cellular Processes	Cellular community - prokaryotes	Quorum sensing [PATH:ko02024]	SRP54, ffh; signal recognition particle subunit SRP54 [EC:3.6.5.4]
K05093	1	Cellular Processes	Cellular community - eukaryotes	Signaling pathways regulating pluripotency of stem cells [PATH:ko04550]	FGFR2, CD332; fibroblast growth factor receptor 2 [EC:2.7.10.1]
K05093	1	Cellular Processes	Transport and catabolism	Endocytosis [PATH:ko04144]	FGFR2, CD332; fibroblast growth factor receptor 2 [EC:2.7.10.1]
K05093	1	Cellular Processes	Cell motility	Regulation of actin cytoskeleton [PATH:ko04810]	FGFR2, CD332; fibroblast growth factor receptor 2 [EC:2.7.10.1]
K06631	1	Cellular Processes	Cell growth and death	Oocyte meiosis [PATH:ko04114]	PLK1; polo-like kinase 1 [EC:2.7.11.21]
K06631	1	Cellular Processes	Cell growth and death	Cell cycle [PATH:ko04110]	PLK1; polo-like kinase 1 [EC:2.7.11.21]
K07198	1	Cellular Processes	Transport and catabolism	Autophagy - animal [PATH:ko04140]	PRKAA, AMPK; 5'-AMP-activated protein kinase, catalytic alpha subunit [EC:2.7.11.11]
K07198	1	Cellular Processes	Cellular community - eukaryotes	Tight junction [PATH:ko04530]	PRKAA, AMPK; 5'-AMP-activated protein kinase, catalytic alpha subunit [EC:2.7.11.11]
K07203	1	Cellular Processes	Transport and catabolism	Autophagy - yeast [PATH:ko04138]	MTOR, FRAP, TOR; serine/threonine-protein kinase mTOR [EC:2.7.11.1]
K07203	1	Cellular Processes	Transport and catabolism	Autophagy - animal [PATH:ko04140]	MTOR, FRAP, TOR; serine/threonine-protein kinase mTOR [EC:2.7.11.1]
K07203	1	Cellular Processes	Transport and catabolism	Mitophagy - yeast [PATH:ko04139]	MTOR, FRAP, TOR; serine/threonine-protein kinase mTOR [EC:2.7.11.1]
K07203	1	Cellular Processes	Transport and catabolism	Autophagy - other [PATH:ko04136]	MTOR, FRAP, TOR; serine/threonine-protein kinase mTOR [EC:2.7.11.1]
K07203	1	Cellular Processes	Cell growth and death	Cellular senescence [PATH:ko04218]	MTOR, FRAP, TOR; serine/threonine-protein kinase mTOR [EC:2.7.11.1]
K07203	1	Cellular Processes	Cell growth and death	Meiosis - yeast [PATH:ko04113]	MTOR, FRAP, TOR; serine/threonine-protein kinase mTOR [EC:2.7.11.1]
K12197	1	Cellular Processes	Transport and catabolism	Endocytosis [PATH:ko04144]	CHMP1, VPS46, DID2; charged multivesicular body protein 1
K12197	1	Cellular Processes	Cell growth and death	Necroptosis [PATH:ko04217]	CHMP1, VPS46, DID2; charged multivesicular body protein 1
K13279	1	Cellular Processes	Transport and catabolism	Peroxisome [PATH:ko04146]	PRDX1; peroxiredoxin 1 [EC:1.11.1.24]
K00027	1	Environmental Information Processing	Signal transduction	Two-component system [PATH:ko02020]	ME2, sfcA, maeA; malate dehydrogenase (oxaloacetate-decarboxylating) [EC:1.1.1.38]
K00626	1	Environmental Information Processing	Signal transduction	Two-component system [PATH:ko02020]	ACAT, atoB; acetyl-CoA C-acetyltransferase [EC:2.3.1.9]
K00654	1	Environmental Information Processing	Signal transduction	Sphingolipid signaling pathway [PATH:ko04071]	SPT; serine palmitoyltransferase [EC:2.3.1.50]
K01034	1	Environmental Information Processing	Signal transduction	Two-component system [PATH:ko02020]	atoD; acetate CoA/acetoacetate CoA-transferase alpha subunit [EC:2.8.3.8 2.8.3.9]
K01106	1	Environmental Information Processing	Signal transduction	Phosphatidylinositol signaling system [PATH:ko04070]	E3.1.3.56; inositol-1,4,5-trisphosphate 5-phosphatase [EC:3.1.3.56]
K01596	1	Environmental Information Processing	Signal transduction	FoxO signaling pathway [PATH:ko04068]	E4.1.1.32, pckA, PCK; phosphoenolpyruvate carboxykinase (GTP) [EC:4.1.1.32]
K01596	1	Environmental Information Processing	Signal transduction	AMPK signaling pathway [PATH:ko04152]	E4.1.1.32, pckA, PCK; phosphoenolpyruvate carboxykinase (GTP) [EC:4.1.1.32]
K01596	1	Environmental Information Processing	Signal transduction	PI3K-Akt signaling pathway [PATH:ko04151]	E4.1.1.32, pckA, PCK; phosphoenolpyruvate carboxykinase (GTP) [EC:4.1.1.32]
K01646	1	Environmental Information Processing	Signal transduction	Two-component system [PATH:ko02020]	citD; citrate lyase subunit gamma (acyl carrier protein)
K02770	1	Environmental Information Processing	Membrane transport	Phosphotransferase system (PTS) [PATH:ko02060]	fruA; fructose PTS system EIIBC or EIIC component [EC:2.7.1.202]
K03106	1	Environmental Information Processing	Membrane transport	Bacterial secretion system [PATH:ko03070]	SRP54, ffh; signal recognition particle subunit SRP54 [EC:3.6.5.4]
K03872	1	Environmental Information Processing	Signal transduction	HIF-1 signaling pathway [PATH:ko04066]	ELOC, TCEB1; elongin-C
K04450	1	Environmental Information Processing	Signal transduction	cGMP-PKG signaling pathway [PATH:ko04022]	ATF2, CREBP1; cyclic AMP-dependent transcription factor ATF-2
K04450	1	Environmental Information Processing	Signal transduction	MAPK signaling pathway - fly [PATH:ko04013]	ATF2, CREBP1; cyclic AMP-dependent transcription factor ATF-2
K04450	1	Environmental Information Processing	Signal transduction	MAPK signaling pathway [PATH:ko04010]	ATF2, CREBP1; cyclic AMP-dependent transcription factor ATF-2
K04450	1	Environmental Information Processing	Signal transduction	TNF signaling pathway [PATH:ko04668]	ATF2, CREBP1; cyclic AMP-dependent transcription factor ATF-2
K04450	1	Environmental Information Processing	Signal transduction	PI3K-Akt signaling pathway [PATH:ko04151]	ATF2, CREBP1; cyclic AMP-dependent transcription factor ATF-2
K05093	1	Environmental Information Processing	Signal transduction	PI3K-Akt signaling pathway [PATH:ko04151]	FGFR2, CD332; fibroblast growth factor receptor 2 [EC:2.7.10.1]
K05093	1	Environmental Information Processing	Signal transduction	Ras signaling pathway [PATH:ko04014]	FGFR2, CD332; fibroblast growth factor receptor 2 [EC:2.7.10.1]
K05093	1	Environmental Information Processing	Signal transduction	MAPK signaling pathway [PATH:ko04010]	FGFR2, CD332; fibroblast growth factor receptor 2 [EC:2.7.10.1]
K05093	1	Environmental Information Processing	Signal transduction	Rap1 signaling pathway [PATH:ko04015]	FGFR2, CD332; fibroblast growth factor receptor 2 [EC:2.7.10.1]
K05648	1	Environmental Information Processing	Membrane transport	ABC transporters [PATH:ko02010]	ABCA5; ATP-binding cassette, subfamily A (ABC1), member 5
K05662	1	Environmental Information Processing	Membrane transport	ABC transporters [PATH:ko02010]	ABCB7; ATP-binding cassette, subfamily B (MDR/TAP), member 7
K06631	1	Environmental Information Processing	Signal transduction	FoxO signaling pathway [PATH:ko04068]	PLK1; polo-like kinase 1 [EC:2.7.11.21]
K07198	1	Environmental Information Processing	Signal transduction	FoxO signaling pathway [PATH:ko04068]	PRKAA, AMPK; 5'-AMP-activated protein kinase, catalytic alpha subunit [EC:2.7.11.11]
K07198	1	Environmental Information Processing	Signal transduction	AMPK signaling pathway [PATH:ko04152]	PRKAA, AMPK; 5'-AMP-activated protein kinase, catalytic alpha subunit [EC:2.7.11.11]
K07198	1	Environmental Information Processing	Signal transduction	Apelin signaling pathway [PATH:ko04371]	PRKAA, AMPK; 5'-AMP-activated protein kinase, catalytic alpha subunit [EC:2.7.11.11]
K07198	1	Environmental Information Processing	Signal transduction	mTOR signaling pathway [PATH:ko04150]	PRKAA, AMPK; 5'-AMP-activated protein kinase, catalytic alpha subunit [EC:2.7.11.11]
K07198	1	Environmental Information Processing	Signal transduction	PI3K-Akt signaling pathway [PATH:ko04151]	PRKAA, AMPK; 5'-AMP-activated protein kinase, catalytic alpha subunit [EC:2.7.11.11]
K07203	1	Environmental Information Processing	Signal transduction	Phospholipase D signaling pathway [PATH:ko04072]	MTOR, FRAP, TOR; serine/threonine-protein kinase mTOR [EC:2.7.11.1]
K07203	1	Environmental Information Processing	Signal transduction	Apelin signaling pathway [PATH:ko04371]	MTOR, FRAP, TOR; serine/threonine-protein kinase mTOR [EC:2.7.11.1]
K07203	1	Environmental Information Processing	Signal transduction	ErbB signaling pathway [PATH:ko04012]	MTOR, FRAP, TOR; serine/threonine-protein kinase mTOR [EC:2.7.11.1]
K07203	1	Environmental Information Processing	Signal transduction	HIF-1 signaling pathway [PATH:ko04066]	MTOR, FRAP, TOR; serine/threonine-protein kinase mTOR [EC:2.7.11.1]
K07203	1	Environmental Information Processing	Signal transduction	Jak-STAT signaling pathway [PATH:ko04630]	MTOR, FRAP, TOR; serine/threonine-protein kinase mTOR [EC:2.7.11.1]
K07203	1	Environmental Information Processing	Signal transduction	mTOR signaling pathway [PATH:ko04150]	MTOR, FRAP, TOR; serine/threonine-protein kinase mTOR [EC:2.7.11.1]
K07203	1	Environmental Information Processing	Signal transduction	AMPK signaling pathway [PATH:ko04152]	MTOR, FRAP, TOR; serine/threonine-protein kinase mTOR [EC:2.7.11.1]
K07203	1	Environmental Information Processing	Signal transduction	PI3K-Akt signaling pathway [PATH:ko04151]	MTOR, FRAP, TOR; serine/threonine-protein kinase mTOR [EC:2.7.11.1]
K07646	1	Environmental Information Processing	Signal transduction	Two-component system [PATH:ko02020]	kdpD; two-component system, OmpR family, sensor histidine kinase KdpD [EC:2.7.13.3]
K10604	1	Environmental Information Processing	Signal transduction	Hedgehog signaling pathway [PATH:ko04340]	MGRN1; E3 ubiquitin-protein ligase MGRN1 [EC:2.3.2.27]
K10831	1	Environmental Information Processing	Membrane transport	ABC transporters [PATH:ko02010]	tauB; taurine transport system ATP-binding protein [EC:7.6.2.7]
K11194	1	Environmental Information Processing	Membrane transport	Phosphotransferase system (PTS) [PATH:ko02060]	levD; fructose PTS system EIIA component [EC:2.7.1.202]
K11616	1	Environmental Information Processing	Signal transduction	Two-component system [PATH:ko02020]	maeN; malate:Na+ symporter
K13889	1	Environmental Information Processing	Membrane transport	ABC transporters [PATH:ko02010]	gsiB; glutathione transport system substrate-binding protein
K16692	1	Environmental Information Processing	Signal transduction	Two-component system [PATH:ko02020]	etk-wzc; tyrosine-protein kinase Etk/Wzc [EC:2.7.10.-]
K20064	1	Environmental Information Processing	Signal transduction	mTOR signaling pathway [PATH:ko04150]	GRB10; growth factor receptor-bound protein 10
K01878	1	Genetic Information Processing	Translation	Aminoacyl-tRNA biosynthesis [PATH:ko00970]	glyQ; glycyl-tRNA synthetase alpha chain [EC:6.1.1.14]
K02870	1	Genetic Information Processing	Translation	Ribosome [PATH:ko03010]	RP-L12e, RPL12; large subunit ribosomal protein L12e
K02904	1	Genetic Information Processing	Translation	Ribosome [PATH:ko03010]	RP-L29, rpmC; large subunit ribosomal protein L29
K02913	1	Genetic Information Processing	Translation	Ribosome [PATH:ko03010]	RP-L33, MRPL33, rpmG; large subunit ribosomal protein L33
K02929	1	Genetic Information Processing	Translation	Ribosome [PATH:ko03010]	RP-L44e, RPL44; large subunit ribosomal protein L44e
K02943	1	Genetic Information Processing	Translation	Ribosome [PATH:ko03010]	RP-LP2, RPLP2; large subunit ribosomal protein LP2
K02976	1	Genetic Information Processing	Translation	Ribosome [PATH:ko03010]	RP-S26e, RPS26; small subunit ribosomal protein S26e
K02993	1	Genetic Information Processing	Translation	Ribosome [PATH:ko03010]	RP-S7e, RPS7; small subunit ribosomal protein S7e
K03037	1	Genetic Information Processing	Folding, sorting and degradation	Proteasome [PATH:ko03050]	PSMD6, RPN7; 26S proteasome regulatory subunit N7
K03106	1	Genetic Information Processing	Folding, sorting and degradation	Protein export [PATH:ko03060]	SRP54, ffh; signal recognition particle subunit SRP54 [EC:3.6.5.4]
K03872	1	Genetic Information Processing	Folding, sorting and degradation	Ubiquitin mediated proteolysis [PATH:ko04120]	ELOC, TCEB1; elongin-C
K09562	1	Genetic Information Processing	Folding, sorting and degradation	Protein processing in endoplasmic reticulum [PATH:ko04141]	HSPBP1, FES1; hsp70-interacting protein
K10594	1	Genetic Information Processing	Folding, sorting and degradation	Ubiquitin mediated proteolysis [PATH:ko04120]	HERC1; E3 ubiquitin-protein ligase HERC1 [EC:2.3.2.26]
K10604	1	Genetic Information Processing	Folding, sorting and degradation	Ubiquitin mediated proteolysis [PATH:ko04120]	MGRN1; E3 ubiquitin-protein ligase MGRN1 [EC:2.3.2.27]
K10643	1	Genetic Information Processing	Folding, sorting and degradation	RNA degradation [PATH:ko03018]	CNOT4, NOT4, MOT2; CCR4-NOT transcription complex subunit 4 [EC:2.3.2.27]
K11125	1	Genetic Information Processing	Translation	mRNA surveillance pathway [PATH:ko03015]	SMG5, EST1B; protein SMG5
K13993	1	Genetic Information Processing	Folding, sorting and degradation	Protein processing in endoplasmic reticulum [PATH:ko04141]	HSP20; HSP20 family protein
K00602	1	Human Diseases	Drug resistance: antineoplastic	Antifolate resistance [PATH:ko01523]	purH; phosphoribosylaminoimidazolecarboxamide formyltransferase / IMP cyclohydrolase [EC:2.1.2.3 3.5.4.10]
K01596	1	Human Diseases	Endocrine and metabolic disease	Insulin resistance [PATH:ko04931]	E4.1.1.32, pckA, PCK; phosphoenolpyruvate carboxykinase (GTP) [EC:4.1.1.32]
K03037	1	Human Diseases	Neurodegenerative disease	Spinocerebellar ataxia [PATH:ko05017]	PSMD6, RPN7; 26S proteasome regulatory subunit N7
K03037	1	Human Diseases	Neurodegenerative disease	Parkinson disease [PATH:ko05012]	PSMD6, RPN7; 26S proteasome regulatory subunit N7
K03037	1	Human Diseases	Infectious disease: viral	Epstein-Barr virus infection [PATH:ko05169]	PSMD6, RPN7; 26S proteasome regulatory subunit N7
K03037	1	Human Diseases	Neurodegenerative disease	Huntington disease [PATH:ko05016]	PSMD6, RPN7; 26S proteasome regulatory subunit N7
K03037	1	Human Diseases	Neurodegenerative disease	Alzheimer disease [PATH:ko05010]	PSMD6, RPN7; 26S proteasome regulatory subunit N7
K03872	1	Human Diseases	Infectious disease: viral	Human immunodeficiency virus 1 infection [PATH:ko05170]	ELOC, TCEB1; elongin-C
K03872	1	Human Diseases	Cancer: overview	Pathways in cancer [PATH:ko05200]	ELOC, TCEB1; elongin-C
K03872	1	Human Diseases	Cancer: specific types	Renal cell carcinoma [PATH:ko05211]	ELOC, TCEB1; elongin-C
K04450	1	Human Diseases	Infectious disease: viral	Human cytomegalovirus infection [PATH:ko05163]	ATF2, CREBP1; cyclic AMP-dependent transcription factor ATF-2
K04450	1	Human Diseases	Cancer: overview	Viral carcinogenesis [PATH:ko05203]	ATF2, CREBP1; cyclic AMP-dependent transcription factor ATF-2
K04450	1	Human Diseases	Infectious disease: viral	Hepatitis B [PATH:ko05161]	ATF2, CREBP1; cyclic AMP-dependent transcription factor ATF-2
K04450	1	Human Diseases	Substance dependence	Alcoholism [PATH:ko05034]	ATF2, CREBP1; cyclic AMP-dependent transcription factor ATF-2
K04450	1	Human Diseases	Endocrine and metabolic disease	Cushing syndrome [PATH:ko04934]	ATF2, CREBP1; cyclic AMP-dependent transcription factor ATF-2
K04450	1	Human Diseases	Substance dependence	Amphetamine addiction [PATH:ko05031]	ATF2, CREBP1; cyclic AMP-dependent transcription factor ATF-2
K04450	1	Human Diseases	Infectious disease: viral	Human T-cell leukemia virus 1 infection [PATH:ko05166]	ATF2, CREBP1; cyclic AMP-dependent transcription factor ATF-2
K04450	1	Human Diseases	Substance dependence	Cocaine addiction [PATH:ko05030]	ATF2, CREBP1; cyclic AMP-dependent transcription factor ATF-2
K05093	1	Human Diseases	Drug resistance: antineoplastic	EGFR tyrosine kinase inhibitor resistance [PATH:ko01521]	FGFR2, CD332; fibroblast growth factor receptor 2 [EC:2.7.10.1]
K05093	1	Human Diseases	Cancer: specific types	Gastric cancer [PATH:ko05226]	FGFR2, CD332; fibroblast growth factor receptor 2 [EC:2.7.10.1]
K05093	1	Human Diseases	Cancer: specific types	Prostate cancer [PATH:ko05215]	FGFR2, CD332; fibroblast growth factor receptor 2 [EC:2.7.10.1]
K05093	1	Human Diseases	Cancer: overview	Central carbon metabolism in cancer [PATH:ko05230]	FGFR2, CD332; fibroblast growth factor receptor 2 [EC:2.7.10.1]
K05093	1	Human Diseases	Cancer: overview	Pathways in cancer [PATH:ko05200]	FGFR2, CD332; fibroblast growth factor receptor 2 [EC:2.7.10.1]
K07198	1	Human Diseases	Endocrine and metabolic disease	Non-alcoholic fatty liver disease (NAFLD) [PATH:ko04932]	PRKAA, AMPK; 5'-AMP-activated protein kinase, catalytic alpha subunit [EC:2.7.11.11]
K07198	1	Human Diseases	Cardiovascular disease	Fluid shear stress and atherosclerosis [PATH:ko05418]	PRKAA, AMPK; 5'-AMP-activated protein kinase, catalytic alpha subunit [EC:2.7.11.11]
K07198	1	Human Diseases	Cardiovascular disease	Hypertrophic cardiomyopathy (HCM) [PATH:ko05410]	PRKAA, AMPK; 5'-AMP-activated protein kinase, catalytic alpha subunit [EC:2.7.11.11]
K07198	1	Human Diseases	Endocrine and metabolic disease	Insulin resistance [PATH:ko04931]	PRKAA, AMPK; 5'-AMP-activated protein kinase, catalytic alpha subunit [EC:2.7.11.11]
K07203	1	Human Diseases	Neurodegenerative disease	Alzheimer disease [PATH:ko05010]	MTOR, FRAP, TOR; serine/threonine-protein kinase mTOR [EC:2.7.11.1]
K07203	1	Human Diseases	Drug resistance: antineoplastic	EGFR tyrosine kinase inhibitor resistance [PATH:ko01521]	MTOR, FRAP, TOR; serine/threonine-protein kinase mTOR [EC:2.7.11.1]
K07203	1	Human Diseases	Drug resistance: antineoplastic	Endocrine resistance [PATH:ko01522]	MTOR, FRAP, TOR; serine/threonine-protein kinase mTOR [EC:2.7.11.1]
K07203	1	Human Diseases	Cancer: specific types	Acute myeloid leukemia [PATH:ko05221]	MTOR, FRAP, TOR; serine/threonine-protein kinase mTOR [EC:2.7.11.1]
K07203	1	Human Diseases	Infectious disease: viral	Kaposi sarcoma-associated herpesvirus infection [PATH:ko05167]	MTOR, FRAP, TOR; serine/threonine-protein kinase mTOR [EC:2.7.11.1]
K07203	1	Human Diseases	Infectious disease: viral	Herpes simplex virus 1 infection [PATH:ko05168]	MTOR, FRAP, TOR; serine/threonine-protein kinase mTOR [EC:2.7.11.1]
K07203	1	Human Diseases	Cancer: specific types	Colorectal cancer [PATH:ko05210]	MTOR, FRAP, TOR; serine/threonine-protein kinase mTOR [EC:2.7.11.1]
K07203	1	Human Diseases	Cancer: specific types	Breast cancer [PATH:ko05224]	MTOR, FRAP, TOR; serine/threonine-protein kinase mTOR [EC:2.7.11.1]
K07203	1	Human Diseases	Cancer: specific types	Glioma [PATH:ko05214]	MTOR, FRAP, TOR; serine/threonine-protein kinase mTOR [EC:2.7.11.1]
K07203	1	Human Diseases	Infectious disease: viral	Human papillomavirus infection [PATH:ko05165]	MTOR, FRAP, TOR; serine/threonine-protein kinase mTOR [EC:2.7.11.1]
K07203	1	Human Diseases	Cancer: overview	Pathways in cancer [PATH:ko05200]	MTOR, FRAP, TOR; serine/threonine-protein kinase mTOR [EC:2.7.11.1]
K07203	1	Human Diseases	Cancer: overview	Central carbon metabolism in cancer [PATH:ko05230]	MTOR, FRAP, TOR; serine/threonine-protein kinase mTOR [EC:2.7.11.1]
K07203	1	Human Diseases	Endocrine and metabolic disease	Insulin resistance [PATH:ko04931]	MTOR, FRAP, TOR; serine/threonine-protein kinase mTOR [EC:2.7.11.1]
K07203	1	Human Diseases	Infectious disease: viral	Human cytomegalovirus infection [PATH:ko05163]	MTOR, FRAP, TOR; serine/threonine-protein kinase mTOR [EC:2.7.11.1]
K07203	1	Human Diseases	Cancer: specific types	Pancreatic cancer [PATH:ko05212]	MTOR, FRAP, TOR; serine/threonine-protein kinase mTOR [EC:2.7.11.1]
K07203	1	Human Diseases	Cancer: specific types	Prostate cancer [PATH:ko05215]	MTOR, FRAP, TOR; serine/threonine-protein kinase mTOR [EC:2.7.11.1]
K07203	1	Human Diseases	Cancer: overview	Proteoglycans in cancer [PATH:ko05205]	MTOR, FRAP, TOR; serine/threonine-protein kinase mTOR [EC:2.7.11.1]
K07203	1	Human Diseases	Neurodegenerative disease	Huntington disease [PATH:ko05016]	MTOR, FRAP, TOR; serine/threonine-protein kinase mTOR [EC:2.7.11.1]
K07203	1	Human Diseases	Cancer: overview	PD-L1 expression and PD-1 checkpoint pathway in cancer [PATH:ko05235]	MTOR, FRAP, TOR; serine/threonine-protein kinase mTOR [EC:2.7.11.1]
K07203	1	Human Diseases	Cancer: overview	MicroRNAs in cancer [PATH:ko05206]	MTOR, FRAP, TOR; serine/threonine-protein kinase mTOR [EC:2.7.11.1]
K07203	1	Human Diseases	Infectious disease: viral	Human immunodeficiency virus 1 infection [PATH:ko05170]	MTOR, FRAP, TOR; serine/threonine-protein kinase mTOR [EC:2.7.11.1]
K07203	1	Human Diseases	Cancer: specific types	Gastric cancer [PATH:ko05226]	MTOR, FRAP, TOR; serine/threonine-protein kinase mTOR [EC:2.7.11.1]
K07203	1	Human Diseases	Neurodegenerative disease	Spinocerebellar ataxia [PATH:ko05017]	MTOR, FRAP, TOR; serine/threonine-protein kinase mTOR [EC:2.7.11.1]
K07203	1	Human Diseases	Cancer: overview	Choline metabolism in cancer [PATH:ko05231]	MTOR, FRAP, TOR; serine/threonine-protein kinase mTOR [EC:2.7.11.1]
K07203	1	Human Diseases	Endocrine and metabolic disease	Type II diabetes mellitus [PATH:ko04930]	MTOR, FRAP, TOR; serine/threonine-protein kinase mTOR [EC:2.7.11.1]
K07203	1	Human Diseases	Infectious disease: bacterial	Shigellosis [PATH:ko05131]	MTOR, FRAP, TOR; serine/threonine-protein kinase mTOR [EC:2.7.11.1]
K07203	1	Human Diseases	Cancer: specific types	Hepatocellular carcinoma [PATH:ko05225]	MTOR, FRAP, TOR; serine/threonine-protein kinase mTOR [EC:2.7.11.1]
K08066	1	Human Diseases	Infectious disease: bacterial	Tuberculosis [PATH:ko05152]	NFYC, HAP5; nuclear transcription factor Y, gamma
K13279	1	Human Diseases	Infectious disease: parasitic	Amoebiasis [PATH:ko05146]	PRDX1; peroxiredoxin 1 [EC:1.11.1.24]
K14613	1	Human Diseases	Drug resistance: antineoplastic	Antifolate resistance [PATH:ko01523]	SLC46A1; MFS transporter, PCFT/HCP family, solute carrier family 46 (folate transporter), member 1
K00027	1	Metabolism	Carbohydrate metabolism	Pyruvate metabolism [PATH:ko00620]	ME2, sfcA, maeA; malate dehydrogenase (oxaloacetate-decarboxylating) [EC:1.1.1.38]
K00294	1	Metabolism	Amino acid metabolism	Alanine, aspartate and glutamate metabolism [PATH:ko00250]	E1.2.1.88; 1-pyrroline-5-carboxylate dehydrogenase [EC:1.2.1.88]
K00294	1	Metabolism	Amino acid metabolism	Arginine and proline metabolism [PATH:ko00330]	E1.2.1.88; 1-pyrroline-5-carboxylate dehydrogenase [EC:1.2.1.88]
K00380	1	Metabolism	Energy metabolism	Sulfur metabolism [PATH:ko00920]	cysJ; sulfite reductase (NADPH) flavoprotein alpha-component [EC:1.8.1.2]
K00381	1	Metabolism	Energy metabolism	Sulfur metabolism [PATH:ko00920]	cysI; sulfite reductase (NADPH) hemoprotein beta-component [EC:1.8.1.2]
K00602	1	Metabolism	Metabolism of cofactors and vitamins	One carbon pool by folate [PATH:ko00670]	purH; phosphoribosylaminoimidazolecarboxamide formyltransferase / IMP cyclohydrolase [EC:2.1.2.3 3.5.4.10]
K00602	1	Metabolism	Nucleotide metabolism	Purine metabolism [PATH:ko00230]	purH; phosphoribosylaminoimidazolecarboxamide formyltransferase / IMP cyclohydrolase [EC:2.1.2.3 3.5.4.10]
K00626	1	Metabolism	Lipid metabolism	Synthesis and degradation of ketone bodies [PATH:ko00072]	ACAT, atoB; acetyl-CoA C-acetyltransferase [EC:2.3.1.9]
K00626	1	Metabolism	Amino acid metabolism	Lysine degradation [PATH:ko00310]	ACAT, atoB; acetyl-CoA C-acetyltransferase [EC:2.3.1.9]
K00626	1	Metabolism	Metabolism of terpenoids and polyketides	Terpenoid backbone biosynthesis [PATH:ko00900]	ACAT, atoB; acetyl-CoA C-acetyltransferase [EC:2.3.1.9]
K00626	1	Metabolism	Xenobiotics biodegradation and metabolism	Benzoate degradation [PATH:ko00362]	ACAT, atoB; acetyl-CoA C-acetyltransferase [EC:2.3.1.9]
K00626	1	Metabolism	Amino acid metabolism	Tryptophan metabolism [PATH:ko00380]	ACAT, atoB; acetyl-CoA C-acetyltransferase [EC:2.3.1.9]
K00626	1	Metabolism	Carbohydrate metabolism	Glyoxylate and dicarboxylate metabolism [PATH:ko00630]	ACAT, atoB; acetyl-CoA C-acetyltransferase [EC:2.3.1.9]
K00626	1	Metabolism	Amino acid metabolism	Valine, leucine and isoleucine degradation [PATH:ko00280]	ACAT, atoB; acetyl-CoA C-acetyltransferase [EC:2.3.1.9]
K00626	1	Metabolism	Carbohydrate metabolism	Propanoate metabolism [PATH:ko00640]	ACAT, atoB; acetyl-CoA C-acetyltransferase [EC:2.3.1.9]
K00626	1	Metabolism	Energy metabolism	Carbon fixation pathways in prokaryotes [PATH:ko00720]	ACAT, atoB; acetyl-CoA C-acetyltransferase [EC:2.3.1.9]
K00626	1	Metabolism	Carbohydrate metabolism	Butanoate metabolism [PATH:ko00650]	ACAT, atoB; acetyl-CoA C-acetyltransferase [EC:2.3.1.9]
K00626	1	Metabolism	Carbohydrate metabolism	Pyruvate metabolism [PATH:ko00620]	ACAT, atoB; acetyl-CoA C-acetyltransferase [EC:2.3.1.9]
K00626	1	Metabolism	Lipid metabolism	Fatty acid degradation [PATH:ko00071]	ACAT, atoB; acetyl-CoA C-acetyltransferase [EC:2.3.1.9]
K00650	1	Metabolism	Lipid metabolism	Glycerophospholipid metabolism [PATH:ko00564]	LCAT; lecithin-cholesterol acyltransferase [EC:2.3.1.43]
K00654	1	Metabolism	Lipid metabolism	Sphingolipid metabolism [PATH:ko00600]	SPT; serine palmitoyltransferase [EC:2.3.1.50]
K00841	1	Metabolism	Amino acid metabolism	Lysine biosynthesis [PATH:ko00300]	patA; aminotransferase [EC:2.6.1.-]
K01034	1	Metabolism	Carbohydrate metabolism	Propanoate metabolism [PATH:ko00640]	atoD; acetate CoA/acetoacetate CoA-transferase alpha subunit [EC:2.8.3.8 2.8.3.9]
K01034	1	Metabolism	Carbohydrate metabolism	Butanoate metabolism [PATH:ko00650]	atoD; acetate CoA/acetoacetate CoA-transferase alpha subunit [EC:2.8.3.8 2.8.3.9]
K01034	1	Metabolism	Xenobiotics biodegradation and metabolism	Aminobenzoate degradation [PATH:ko00627]	atoD; acetate CoA/acetoacetate CoA-transferase alpha subunit [EC:2.8.3.8 2.8.3.9]
K01034	1	Metabolism	Amino acid metabolism	Lysine degradation [PATH:ko00310]	atoD; acetate CoA/acetoacetate CoA-transferase alpha subunit [EC:2.8.3.8 2.8.3.9]
K01106	1	Metabolism	Carbohydrate metabolism	Inositol phosphate metabolism [PATH:ko00562]	E3.1.3.56; inositol-1,4,5-trisphosphate 5-phosphatase [EC:3.1.3.56]
K01223	1	Metabolism	Carbohydrate metabolism	Starch and sucrose metabolism [PATH:ko00500]	E3.2.1.86B, bglA; 6-phospho-beta-glucosidase [EC:3.2.1.86]
K01223	1	Metabolism	Carbohydrate metabolism	Glycolysis / Gluconeogenesis [PATH:ko00010]	E3.2.1.86B, bglA; 6-phospho-beta-glucosidase [EC:3.2.1.86]
K01256	1	Metabolism	Metabolism of other amino acids	Glutathione metabolism [PATH:ko00480]	pepN; aminopeptidase N [EC:3.4.11.2]
K01478	1	Metabolism	Amino acid metabolism	Arginine biosynthesis [PATH:ko00220]	arcA; arginine deiminase [EC:3.5.3.6]
K01500	1	Metabolism	Metabolism of cofactors and vitamins	One carbon pool by folate [PATH:ko00670]	fchA; methenyltetrahydrofolate cyclohydrolase [EC:3.5.4.9]
K01512	1	Metabolism	Carbohydrate metabolism	Pyruvate metabolism [PATH:ko00620]	acyP; acylphosphatase [EC:3.6.1.7]
K01512	1	Metabolism	Xenobiotics biodegradation and metabolism	Aminobenzoate degradation [PATH:ko00627]	acyP; acylphosphatase [EC:3.6.1.7]
K01596	1	Metabolism	Carbohydrate metabolism	Glycolysis / Gluconeogenesis [PATH:ko00010]	E4.1.1.32, pckA, PCK; phosphoenolpyruvate carboxykinase (GTP) [EC:4.1.1.32]
K01596	1	Metabolism	Carbohydrate metabolism	Citrate cycle (TCA cycle) [PATH:ko00020]	E4.1.1.32, pckA, PCK; phosphoenolpyruvate carboxykinase (GTP) [EC:4.1.1.32]
K01596	1	Metabolism	Carbohydrate metabolism	Pyruvate metabolism [PATH:ko00620]	E4.1.1.32, pckA, PCK; phosphoenolpyruvate carboxykinase (GTP) [EC:4.1.1.32]
K01678	1	Metabolism	Carbohydrate metabolism	Pyruvate metabolism [PATH:ko00620]	E4.2.1.2AB, fumB; fumarate hydratase subunit beta [EC:4.2.1.2]
K01678	1	Metabolism	Carbohydrate metabolism	Citrate cycle (TCA cycle) [PATH:ko00020]	E4.2.1.2AB, fumB; fumarate hydratase subunit beta [EC:4.2.1.2]
K01678	1	Metabolism	Energy metabolism	Carbon fixation pathways in prokaryotes [PATH:ko00720]	E4.2.1.2AB, fumB; fumarate hydratase subunit beta [EC:4.2.1.2]
K01734	1	Metabolism	Carbohydrate metabolism	Propanoate metabolism [PATH:ko00640]	mgsA; methylglyoxal synthase [EC:4.2.3.3]
K01756	1	Metabolism	Amino acid metabolism	Alanine, aspartate and glutamate metabolism [PATH:ko00250]	purB, ADSL; adenylosuccinate lyase [EC:4.3.2.2]
K01756	1	Metabolism	Nucleotide metabolism	Purine metabolism [PATH:ko00230]	purB, ADSL; adenylosuccinate lyase [EC:4.3.2.2]
K01810	1	Metabolism	Carbohydrate metabolism	Glycolysis / Gluconeogenesis [PATH:ko00010]	GPI, pgi; glucose-6-phosphate isomerase [EC:5.3.1.9]
K01810	1	Metabolism	Carbohydrate metabolism	Starch and sucrose metabolism [PATH:ko00500]	GPI, pgi; glucose-6-phosphate isomerase [EC:5.3.1.9]
K01810	1	Metabolism	Carbohydrate metabolism	Amino sugar and nucleotide sugar metabolism [PATH:ko00520]	GPI, pgi; glucose-6-phosphate isomerase [EC:5.3.1.9]
K01810	1	Metabolism	Carbohydrate metabolism	Pentose phosphate pathway [PATH:ko00030]	GPI, pgi; glucose-6-phosphate isomerase [EC:5.3.1.9]
K01846	1	Metabolism	Carbohydrate metabolism	Glyoxylate and dicarboxylate metabolism [PATH:ko00630]	glmS, mutS, mamA; methylaspartate mutase sigma subunit [EC:5.4.99.1]
K01846	1	Metabolism	Carbohydrate metabolism	C5-Branched dibasic acid metabolism [PATH:ko00660]	glmS, mutS, mamA; methylaspartate mutase sigma subunit [EC:5.4.99.1]
K01902	1	Metabolism	Carbohydrate metabolism	Propanoate metabolism [PATH:ko00640]	sucD; succinyl-CoA synthetase alpha subunit [EC:6.2.1.5]
K01902	1	Metabolism	Energy metabolism	Carbon fixation pathways in prokaryotes [PATH:ko00720]	sucD; succinyl-CoA synthetase alpha subunit [EC:6.2.1.5]
K01902	1	Metabolism	Carbohydrate metabolism	C5-Branched dibasic acid metabolism [PATH:ko00660]	sucD; succinyl-CoA synthetase alpha subunit [EC:6.2.1.5]
K01902	1	Metabolism	Carbohydrate metabolism	Citrate cycle (TCA cycle) [PATH:ko00020]	sucD; succinyl-CoA synthetase alpha subunit [EC:6.2.1.5]
K01912	1	Metabolism	Amino acid metabolism	Phenylalanine metabolism [PATH:ko00360]	paaK; phenylacetate-CoA ligase [EC:6.2.1.30]
K01939	1	Metabolism	Nucleotide metabolism	Purine metabolism [PATH:ko00230]	purA, ADSS; adenylosuccinate synthase [EC:6.3.4.4]
K01939	1	Metabolism	Amino acid metabolism	Alanine, aspartate and glutamate metabolism [PATH:ko00250]	purA, ADSS; adenylosuccinate synthase [EC:6.3.4.4]
K01950	1	Metabolism	Metabolism of cofactors and vitamins	Nicotinate and nicotinamide metabolism [PATH:ko00760]	E6.3.5.1, NADSYN1, QNS1, nadE; NAD+ synthase (glutamine-hydrolysing) [EC:6.3.5.1]
K02232	1	Metabolism	Metabolism of cofactors and vitamins	Porphyrin and chlorophyll metabolism [PATH:ko00860]	cobQ, cbiP; adenosylcobyric acid synthase [EC:6.3.5.10]
K02233	1	Metabolism	Metabolism of cofactors and vitamins	Porphyrin and chlorophyll metabolism [PATH:ko00860]	E2.7.8.26, cobS, cobV; adenosylcobinamide-GDP ribazoletransferase [EC:2.7.8.26]
K02302	1	Metabolism	Metabolism of cofactors and vitamins	Porphyrin and chlorophyll metabolism [PATH:ko00860]	cysG; uroporphyrin-III C-methyltransferase / precorrin-2 dehydrogenase / sirohydrochlorin ferrochelatase [EC:2.1.1.107 1.3.1.76 4.99.1.4]
K02564	1	Metabolism	Carbohydrate metabolism	Amino sugar and nucleotide sugar metabolism [PATH:ko00520]	nagB, GNPDA; glucosamine-6-phosphate deaminase [EC:3.5.99.6]
K02770	1	Metabolism	Carbohydrate metabolism	Fructose and mannose metabolism [PATH:ko00051]	fruA; fructose PTS system EIIBC or EIIC component [EC:2.7.1.202]
K03150	1	Metabolism	Metabolism of cofactors and vitamins	Thiamine metabolism [PATH:ko00730]	thiH; 2-iminoacetate synthase [EC:4.1.99.19]
K03271	1	Metabolism	Glycan biosynthesis and metabolism	Lipopolysaccharide biosynthesis [PATH:ko00540]	gmhA, lpcA; D-sedoheptulose 7-phosphate isomerase [EC:5.3.1.28]
K03517	1	Metabolism	Metabolism of cofactors and vitamins	Nicotinate and nicotinamide metabolism [PATH:ko00760]	nadA; quinolinate synthase [EC:2.5.1.72]
K03816	1	Metabolism	Nucleotide metabolism	Purine metabolism [PATH:ko00230]	xpt; xanthine phosphoribosyltransferase [EC:2.4.2.22]
K06042	1	Metabolism	Metabolism of cofactors and vitamins	Porphyrin and chlorophyll metabolism [PATH:ko00860]	cobH-cbiC; precorrin-8X/cobalt-precorrin-8 methylmutase [EC:5.4.99.61 5.4.99.60]
K06209	1	Metabolism	Amino acid metabolism	Phenylalanine, tyrosine and tryptophan biosynthesis [PATH:ko00400]	pheB; chorismate mutase [EC:5.4.99.5]
K08302	1	Metabolism	Carbohydrate metabolism	Galactose metabolism [PATH:ko00052]	gatY-kbaY; tagatose 1,6-diphosphate aldolase GatY/KbaY [EC:4.1.2.40]
K09458	1	Metabolism	Metabolism of cofactors and vitamins	Biotin metabolism [PATH:ko00780]	fabF, OXSM, CEM1; 3-oxoacyl-[acyl-carrier-protein] synthase II [EC:2.3.1.179]
K09458	1	Metabolism	Lipid metabolism	Fatty acid biosynthesis [PATH:ko00061]	fabF, OXSM, CEM1; 3-oxoacyl-[acyl-carrier-protein] synthase II [EC:2.3.1.179]
K10251	1	Metabolism	Lipid metabolism	Fatty acid elongation [PATH:ko00062]	HSD17B12, KAR, IFA38; 17beta-estradiol 17-dehydrogenase / very-long-chain 3-oxoacyl-CoA reductase [EC:1.1.1.62 1.1.1.330]
K10251	1	Metabolism	Lipid metabolism	Steroid hormone biosynthesis [PATH:ko00140]	HSD17B12, KAR, IFA38; 17beta-estradiol 17-dehydrogenase / very-long-chain 3-oxoacyl-CoA reductase [EC:1.1.1.62 1.1.1.330]
K10251	1	Metabolism	Lipid metabolism	Biosynthesis of unsaturated fatty acids [PATH:ko01040]	HSD17B12, KAR, IFA38; 17beta-estradiol 17-dehydrogenase / very-long-chain 3-oxoacyl-CoA reductase [EC:1.1.1.62 1.1.1.330]
K10831	1	Metabolism	Energy metabolism	Sulfur metabolism [PATH:ko00920]	tauB; taurine transport system ATP-binding protein [EC:7.6.2.7]
K11194	1	Metabolism	Carbohydrate metabolism	Fructose and mannose metabolism [PATH:ko00051]	levD; fructose PTS system EIIA component [EC:2.7.1.202]
K12410	1	Metabolism	Metabolism of cofactors and vitamins	Nicotinate and nicotinamide metabolism [PATH:ko00760]	npdA; NAD-dependent deacetylase [EC:2.3.1.286]
K16180	1	Metabolism	Amino acid metabolism	Lysine biosynthesis [PATH:ko00300]	pylB; methylornithine synthase [EC:5.4.99.58]
K21464	1	Metabolism	Glycan biosynthesis and metabolism	Peptidoglycan biosynthesis [PATH:ko00550]	pbpG; penicillin-binding protein 2D [EC:2.4.1.129 3.4.16.4]
K24228	1	NA	NA	NA	NA
K25027	1	NA	NA	NA	NA
K00532	1	Not Included in Pathway or Brite	Unclassified: metabolism	Enzymes with EC numbers	E1.12.7.2; ferredoxin hydrogenase [EC:1.12.7.2]
K01163	1	Not Included in Pathway or Brite	Poorly characterized	Function unknown	K01163; uncharacterized protein
K03521	1	Not Included in Pathway or Brite	Unclassified: metabolism	Energy metabolism	fixA, etfB; electron transfer flavoprotein beta subunit
K04488	1	Not Included in Pathway or Brite	Unclassified: metabolism	Energy metabolism	iscU, nifU; nitrogen fixation protein NifU and related proteins
K05985	1	Not Included in Pathway or Brite	Unclassified: metabolism	Enzymes with EC numbers	rnmV; ribonuclease M5 [EC:3.1.26.8]
K06206	1	Not Included in Pathway or Brite	Unclassified: metabolism	Carbohydrate metabolism	sfsA; sugar fermentation stimulation protein A
K06890	1	Not Included in Pathway or Brite	Poorly characterized	Function unknown	K06890; uncharacterized protein
K07067	1	Not Included in Pathway or Brite	Unclassified: metabolism	Enzymes with EC numbers	disA; diadenylate cyclase [EC:2.7.7.85]
K07498	1	Not Included in Pathway or Brite	Unclassified: genetic information processing	Replication and repair	K07498; putative transposase
K09022	1	Not Included in Pathway or Brite	Unclassified: metabolism	Enzymes with EC numbers	ridA, tdcF, RIDA; 2-iminobutanoate/2-iminopropanoate deaminase [EC:3.5.99.10]
K09777	1	Not Included in Pathway or Brite	Poorly characterized	Function unknown	K09777; uncharacterized protein
K09787	1	Not Included in Pathway or Brite	Poorly characterized	Function unknown	K09787; uncharacterized protein
K09802	1	Not Included in Pathway or Brite	Poorly characterized	Function unknown	K09802; uncharacterized protein
K09858	1	Not Included in Pathway or Brite	Poorly characterized	General function prediction only	K09858; SEC-C motif domain protein
K11184	1	Not Included in Pathway or Brite	Unclassified: metabolism	Carbohydrate metabolism	chr, crh; catabolite repression HPr-like protein
K15049	1	Not Included in Pathway or Brite	Unclassified: metabolism	Nucleotide metabolism	ENDOD1; endonuclease domain-containing 1 protein
K19955	1	Not Included in Pathway or Brite	Unclassified: metabolism	Enzymes with EC numbers	adh2; alcohol dehydrogenase [EC:1.1.1.-]
K20202	1	Not Included in Pathway or Brite	Unclassified: metabolism	Enzymes with EC numbers	sudA; sulfide dehydrogenase subunit alpha [EC:1.8.1.19]
K00626	1	Organismal Systems	Digestive system	Fat digestion and absorption [PATH:ko04975]	ACAT, atoB; acetyl-CoA C-acetyltransferase [EC:2.3.1.9]
K00650	1	Organismal Systems	Digestive system	Cholesterol metabolism [PATH:ko04979]	LCAT; lecithin-cholesterol acyltransferase [EC:2.3.1.43]
K01106	1	Organismal Systems	Endocrine system	Insulin signaling pathway [PATH:ko04910]	E3.1.3.56; inositol-1,4,5-trisphosphate 5-phosphatase [EC:3.1.3.56]
K01596	1	Organismal Systems	Endocrine system	Adipocytokine signaling pathway [PATH:ko04920]	E4.1.1.32, pckA, PCK; phosphoenolpyruvate carboxykinase (GTP) [EC:4.1.1.32]
K01596	1	Organismal Systems	Excretory system	Proximal tubule bicarbonate reclamation [PATH:ko04964]	E4.1.1.32, pckA, PCK; phosphoenolpyruvate carboxykinase (GTP) [EC:4.1.1.32]
K01596	1	Organismal Systems	Endocrine system	Glucagon signaling pathway [PATH:ko04922]	E4.1.1.32, pckA, PCK; phosphoenolpyruvate carboxykinase (GTP) [EC:4.1.1.32]
K01596	1	Organismal Systems	Endocrine system	PPAR signaling pathway [PATH:ko03320]	E4.1.1.32, pckA, PCK; phosphoenolpyruvate carboxykinase (GTP) [EC:4.1.1.32]
K01596	1	Organismal Systems	Endocrine system	Insulin signaling pathway [PATH:ko04910]	E4.1.1.32, pckA, PCK; phosphoenolpyruvate carboxykinase (GTP) [EC:4.1.1.32]
K04450	1	Organismal Systems	Endocrine system	Glucagon signaling pathway [PATH:ko04922]	ATF2, CREBP1; cyclic AMP-dependent transcription factor ATF-2
K04450	1	Organismal Systems	Endocrine system	Thyroid hormone synthesis [PATH:ko04918]	ATF2, CREBP1; cyclic AMP-dependent transcription factor ATF-2
K04450	1	Organismal Systems	Endocrine system	Growth hormone synthesis, secretion and action [PATH:ko04935]	ATF2, CREBP1; cyclic AMP-dependent transcription factor ATF-2
K04450	1	Organismal Systems	Endocrine system	Parathyroid hormone synthesis, secretion and action [PATH:ko04928]	ATF2, CREBP1; cyclic AMP-dependent transcription factor ATF-2
K04450	1	Organismal Systems	Endocrine system	Estrogen signaling pathway [PATH:ko04915]	ATF2, CREBP1; cyclic AMP-dependent transcription factor ATF-2
K04450	1	Organismal Systems	Endocrine system	Relaxin signaling pathway [PATH:ko04926]	ATF2, CREBP1; cyclic AMP-dependent transcription factor ATF-2
K04450	1	Organismal Systems	Endocrine system	Insulin secretion [PATH:ko04911]	ATF2, CREBP1; cyclic AMP-dependent transcription factor ATF-2
K04450	1	Organismal Systems	Immune system	Toll and Imd signaling pathway [PATH:ko04624]	ATF2, CREBP1; cyclic AMP-dependent transcription factor ATF-2
K04450	1	Organismal Systems	Endocrine system	Aldosterone synthesis and secretion [PATH:ko04925]	ATF2, CREBP1; cyclic AMP-dependent transcription factor ATF-2
K04450	1	Organismal Systems	Nervous system	Dopaminergic synapse [PATH:ko04728]	ATF2, CREBP1; cyclic AMP-dependent transcription factor ATF-2
K04450	1	Organismal Systems	Circulatory system	Adrenergic signaling in cardiomyocytes [PATH:ko04261]	ATF2, CREBP1; cyclic AMP-dependent transcription factor ATF-2
K04450	1	Organismal Systems	Aging	Longevity regulating pathway [PATH:ko04211]	ATF2, CREBP1; cyclic AMP-dependent transcription factor ATF-2
K04450	1	Organismal Systems	Endocrine system	Cortisol synthesis and secretion [PATH:ko04927]	ATF2, CREBP1; cyclic AMP-dependent transcription factor ATF-2
K04450	1	Organismal Systems	Environmental adaptation	Thermogenesis [PATH:ko04714]	ATF2, CREBP1; cyclic AMP-dependent transcription factor ATF-2
K06631	1	Organismal Systems	Endocrine system	Progesterone-mediated oocyte maturation [PATH:ko04914]	PLK1; polo-like kinase 1 [EC:2.7.11.21]
K07198	1	Organismal Systems	Endocrine system	Insulin signaling pathway [PATH:ko04910]	PRKAA, AMPK; 5'-AMP-activated protein kinase, catalytic alpha subunit [EC:2.7.11.11]
K07198	1	Organismal Systems	Development and regeneration	Axon regeneration [PATH:ko04361]	PRKAA, AMPK; 5'-AMP-activated protein kinase, catalytic alpha subunit [EC:2.7.11.11]
K07198	1	Organismal Systems	Endocrine system	Oxytocin signaling pathway [PATH:ko04921]	PRKAA, AMPK; 5'-AMP-activated protein kinase, catalytic alpha subunit [EC:2.7.11.11]
K07198	1	Organismal Systems	Environmental adaptation	Thermogenesis [PATH:ko04714]	PRKAA, AMPK; 5'-AMP-activated protein kinase, catalytic alpha subunit [EC:2.7.11.11]
K07198	1	Organismal Systems	Aging	Longevity regulating pathway [PATH:ko04211]	PRKAA, AMPK; 5'-AMP-activated protein kinase, catalytic alpha subunit [EC:2.7.11.11]
K07198	1	Organismal Systems	Endocrine system	Glucagon signaling pathway [PATH:ko04922]	PRKAA, AMPK; 5'-AMP-activated protein kinase, catalytic alpha subunit [EC:2.7.11.11]
K07198	1	Organismal Systems	Endocrine system	Adipocytokine signaling pathway [PATH:ko04920]	PRKAA, AMPK; 5'-AMP-activated protein kinase, catalytic alpha subunit [EC:2.7.11.11]
K07198	1	Organismal Systems	Aging	Longevity regulating pathway - multiple species [PATH:ko04213]	PRKAA, AMPK; 5'-AMP-activated protein kinase, catalytic alpha subunit [EC:2.7.11.11]
K07198	1	Organismal Systems	Environmental adaptation	Circadian rhythm [PATH:ko04710]	PRKAA, AMPK; 5'-AMP-activated protein kinase, catalytic alpha subunit [EC:2.7.11.11]
K07203	1	Organismal Systems	Endocrine system	Insulin signaling pathway [PATH:ko04910]	MTOR, FRAP, TOR; serine/threonine-protein kinase mTOR [EC:2.7.11.1]
K07203	1	Organismal Systems	Environmental adaptation	Thermogenesis [PATH:ko04714]	MTOR, FRAP, TOR; serine/threonine-protein kinase mTOR [EC:2.7.11.1]
K07203	1	Organismal Systems	Endocrine system	Adipocytokine signaling pathway [PATH:ko04920]	MTOR, FRAP, TOR; serine/threonine-protein kinase mTOR [EC:2.7.11.1]
K07203	1	Organismal Systems	Immune system	Th17 cell differentiation [PATH:ko04659]	MTOR, FRAP, TOR; serine/threonine-protein kinase mTOR [EC:2.7.11.1]
K07203	1	Organismal Systems	Endocrine system	Growth hormone synthesis, secretion and action [PATH:ko04935]	MTOR, FRAP, TOR; serine/threonine-protein kinase mTOR [EC:2.7.11.1]
K07203	1	Organismal Systems	Aging	Longevity regulating pathway - multiple species [PATH:ko04213]	MTOR, FRAP, TOR; serine/threonine-protein kinase mTOR [EC:2.7.11.1]
K07203	1	Organismal Systems	Aging	Longevity regulating pathway - worm [PATH:ko04212]	MTOR, FRAP, TOR; serine/threonine-protein kinase mTOR [EC:2.7.11.1]
K07203	1	Organismal Systems	Aging	Longevity regulating pathway [PATH:ko04211]	MTOR, FRAP, TOR; serine/threonine-protein kinase mTOR [EC:2.7.11.1]
K07203	1	Organismal Systems	Endocrine system	Thyroid hormone signaling pathway [PATH:ko04919]	MTOR, FRAP, TOR; serine/threonine-protein kinase mTOR [EC:2.7.11.1]
K07203	1	Organismal Systems	Development and regeneration	Axon regeneration [PATH:ko04361]	MTOR, FRAP, TOR; serine/threonine-protein kinase mTOR [EC:2.7.11.1]
K08066	1	Organismal Systems	Immune system	Antigen processing and presentation [PATH:ko04612]	NFYC, HAP5; nuclear transcription factor Y, gamma
K14210	1	Organismal Systems	Digestive system	Protein digestion and absorption [PATH:ko04974]	SLC3A1, RBAT; solute carrier family 3 (neutral and basic amino acid transporter), member 1
K14613	1	Organismal Systems	Digestive system	Vitamin digestion and absorption [PATH:ko04977]	SLC46A1; MFS transporter, PCFT/HCP family, solute carrier family 46 (folate transporter), member 1
K14613	1	Organismal Systems	Digestive system	Mineral absorption [PATH:ko04978]	SLC46A1; MFS transporter, PCFT/HCP family, solute carrier family 46 (folate transporter), member 1

## Sheet: group2sig
genes	cluster	kegg1	kegg2	kegg3	kegg_description
K00088	2	Brite Hierarchies	Protein families: signaling and cellular processes	Exosome [BR:ko04147]	IMPDH, guaB; IMP dehydrogenase [EC:1.1.1.205]
K01876	2	Brite Hierarchies	Protein families: genetic information processing	Mitochondrial biogenesis [BR:ko03029]	aspS; aspartyl-tRNA synthetase [EC:6.1.1.12]
K01876	2	Brite Hierarchies	Protein families: genetic information processing	Transfer RNA biogenesis [BR:ko03016]	aspS; aspartyl-tRNA synthetase [EC:6.1.1.12]
K01876	2	Brite Hierarchies	Protein families: metabolism	Amino acid related enzymes [BR:ko01007]	aspS; aspartyl-tRNA synthetase [EC:6.1.1.12]
K01972	2	Brite Hierarchies	Protein families: genetic information processing	DNA repair and recombination proteins [BR:ko03400]	E6.5.1.2, ligA, ligB; DNA ligase (NAD+) [EC:6.5.1.2]
K01972	2	Brite Hierarchies	Protein families: genetic information processing	DNA replication proteins [BR:ko03032]	E6.5.1.2, ligA, ligB; DNA ligase (NAD+) [EC:6.5.1.2]
K02982	2	Brite Hierarchies	Protein families: genetic information processing	Ribosome [BR:ko03011]	RP-S3, rpsC; small subunit ribosomal protein S3
K04270	2	Brite Hierarchies	Protein families: signaling and cellular processes	G protein-coupled receptors [BR:ko04030]	P2RY1; P2Y purinoceptor 1
K04487	2	Brite Hierarchies	Protein families: genetic information processing	Mitochondrial biogenesis [BR:ko03029]	iscS, NFS1; cysteine desulfurase [EC:2.8.1.7]
K04487	2	Brite Hierarchies	Protein families: signaling and cellular processes	Prokaryotic defense system [BR:ko02048]	iscS, NFS1; cysteine desulfurase [EC:2.8.1.7]
K04487	2	Brite Hierarchies	Protein families: genetic information processing	Transfer RNA biogenesis [BR:ko03016]	iscS, NFS1; cysteine desulfurase [EC:2.8.1.7]
K04270	2	Environmental Information Processing	Signaling molecules and interaction	Neuroactive ligand-receptor interaction [PATH:ko04080]	P2RY1; P2Y purinoceptor 1
K04270	2	Environmental Information Processing	Signal transduction	Rap1 signaling pathway [PATH:ko04015]	P2RY1; P2Y purinoceptor 1
K01876	2	Genetic Information Processing	Translation	Aminoacyl-tRNA biosynthesis [PATH:ko00970]	aspS; aspartyl-tRNA synthetase [EC:6.1.1.12]
K01972	2	Genetic Information Processing	Replication and repair	Mismatch repair [PATH:ko03430]	E6.5.1.2, ligA, ligB; DNA ligase (NAD+) [EC:6.5.1.2]
K01972	2	Genetic Information Processing	Replication and repair	Nucleotide excision repair [PATH:ko03420]	E6.5.1.2, ligA, ligB; DNA ligase (NAD+) [EC:6.5.1.2]
K01972	2	Genetic Information Processing	Replication and repair	DNA replication [PATH:ko03030]	E6.5.1.2, ligA, ligB; DNA ligase (NAD+) [EC:6.5.1.2]
K01972	2	Genetic Information Processing	Replication and repair	Base excision repair [PATH:ko03410]	E6.5.1.2, ligA, ligB; DNA ligase (NAD+) [EC:6.5.1.2]
K02982	2	Genetic Information Processing	Translation	Ribosome [PATH:ko03010]	RP-S3, rpsC; small subunit ribosomal protein S3
K04487	2	Genetic Information Processing	Folding, sorting and degradation	Sulfur relay system [PATH:ko04122]	iscS, NFS1; cysteine desulfurase [EC:2.8.1.7]
K00088	2	Metabolism	Nucleotide metabolism	Purine metabolism [PATH:ko00230]	IMPDH, guaB; IMP dehydrogenase [EC:1.1.1.205]
K00088	2	Metabolism	Xenobiotics biodegradation and metabolism	Drug metabolism - other enzymes [PATH:ko00983]	IMPDH, guaB; IMP dehydrogenase [EC:1.1.1.205]
K04487	2	Metabolism	Metabolism of cofactors and vitamins	Thiamine metabolism [PATH:ko00730]	iscS, NFS1; cysteine desulfurase [EC:2.8.1.7]
K18013	2	Metabolism	Amino acid metabolism	Lysine degradation [PATH:ko00310]	kce; 3-keto-5-aminohexanoate cleavage enzyme [EC:2.3.1.247]
K24708	2	NA	NA	NA	NA
K09729	2	Not Included in Pathway or Brite	Poorly characterized	Function unknown	K09729; uncharacterized protein
K04270	2	Organismal Systems	Immune system	Platelet activation [PATH:ko04611]	P2RY1; P2Y purinoceptor 1
K04270	2	Organismal Systems	Sensory system	Taste transduction [PATH:ko04742]	P2RY1; P2Y purinoceptor 1

## Sheet: group3sig
Supplemental Table S4. All KEGG ID information for the functions identified as significant in the clustering analysis.
genes	cluster	kegg1	kegg2	kegg3	kegg_description
K00652	3	Brite Hierarchies	Protein families: metabolism	Amino acid related enzymes [BR:ko01007]	bioF; 8-amino-7-oxononanoate synthase [EC:2.3.1.47]
K00791	3	Brite Hierarchies	Protein families: metabolism	Prenyltransferases [BR:ko01006]	miaA, TRIT1; tRNA dimethylallyltransferase [EC:2.5.1.75]
K00791	3	Brite Hierarchies	Protein families: genetic information processing	Transfer RNA biogenesis [BR:ko03016]	miaA, TRIT1; tRNA dimethylallyltransferase [EC:2.5.1.75]
K01872	3	Brite Hierarchies	Protein families: genetic information processing	Transfer RNA biogenesis [BR:ko03016]	AARS, alaS; alanyl-tRNA synthetase [EC:6.1.1.7]
K01872	3	Brite Hierarchies	Protein families: metabolism	Amino acid related enzymes [BR:ko01007]	AARS, alaS; alanyl-tRNA synthetase [EC:6.1.1.7]
K02012	3	Brite Hierarchies	Protein families: signaling and cellular processes	Transporters [BR:ko02000]	afuA, fbpA; iron(III) transport system substrate-binding protein
K02109	3	Brite Hierarchies	Protein families: metabolism	Photosynthesis proteins [BR:ko00194]	ATPF0B, atpF; F-type H+-transporting ATPase subunit b
K02314	3	Brite Hierarchies	Protein families: genetic information processing	DNA replication proteins [BR:ko03032]	dnaB; replicative DNA helicase [EC:3.6.4.12]
K02343	3	Brite Hierarchies	Protein families: genetic information processing	DNA replication proteins [BR:ko03032]	dnaX; DNA polymerase III subunit gamma/tau [EC:2.7.7.7]
K02343	3	Brite Hierarchies	Protein families: genetic information processing	DNA repair and recombination proteins [BR:ko03400]	dnaX; DNA polymerase III subunit gamma/tau [EC:2.7.7.7]
K02925	3	Brite Hierarchies	Protein families: genetic information processing	Ribosome [BR:ko03011]	RP-L3e, RPL3; large subunit ribosomal protein L3e
K02970	3	Brite Hierarchies	Protein families: genetic information processing	Ribosome [BR:ko03011]	RP-S21, MRPS21, rpsU; small subunit ribosomal protein S21
K02977	3	Brite Hierarchies	Protein families: genetic information processing	Ribosome [BR:ko03011]	RP-S27Ae, RPS27A, UBA80; ubiquitin-small subunit ribosomal protein S27Ae
K02977	3	Brite Hierarchies	Protein families: genetic information processing	Ubiquitin system [BR:ko04121]	RP-S27Ae, RPS27A, UBA80; ubiquitin-small subunit ribosomal protein S27Ae
K02977	3	Brite Hierarchies	Protein families: signaling and cellular processes	Exosome [BR:ko04147]	RP-S27Ae, RPS27A, UBA80; ubiquitin-small subunit ribosomal protein S27Ae
K02983	3	Brite Hierarchies	Protein families: genetic information processing	Ribosome [BR:ko03011]	RP-S30e, RPS30; small subunit ribosomal protein S30e
K02983	3	Brite Hierarchies	Protein families: genetic information processing	Ubiquitin system [BR:ko04121]	RP-S30e, RPS30; small subunit ribosomal protein S30e
K02987	3	Brite Hierarchies	Protein families: genetic information processing	Ribosome [BR:ko03011]	RP-S4e, RPS4; small subunit ribosomal protein S4e
K02992	3	Brite Hierarchies	Protein families: genetic information processing	Ribosome [BR:ko03011]	RP-S7, MRPS7, rpsG; small subunit ribosomal protein S7
K03233	3	Brite Hierarchies	Protein families: genetic information processing	Translation factors [BR:ko03012]	EEF1G; elongation factor 1-gamma
K03233	3	Brite Hierarchies	Protein families: genetic information processing	Messenger RNA biogenesis [BR:ko03019]	EEF1G; elongation factor 1-gamma
K03247	3	Brite Hierarchies	Protein families: genetic information processing	Translation factors [BR:ko03012]	EIF3H; translation initiation factor 3 subunit H
K03247	3	Brite Hierarchies	Protein families: signaling and cellular processes	Exosome [BR:ko04147]	EIF3H; translation initiation factor 3 subunit H
K03575	3	Brite Hierarchies	Protein families: genetic information processing	DNA repair and recombination proteins [BR:ko03400]	mutY; A/G-specific adenine glycosylase [EC:3.2.2.31]
K03605	3	Brite Hierarchies	Protein families: metabolism	Peptidases and inhibitors [BR:ko01002]	hyaD, hybD; hydrogenase maturation protease [EC:3.4.23.-]
K03628	3	Brite Hierarchies	Protein families: genetic information processing	Messenger RNA biogenesis [BR:ko03019]	rho; transcription termination factor Rho
K03628	3	Brite Hierarchies	Protein families: genetic information processing	Transcription machinery [BR:ko03021]	rho; transcription termination factor Rho
K03706	3	Brite Hierarchies	Protein families: genetic information processing	Transcription factors [BR:ko03000]	codY; transcriptional pleiotropic repressor
K03841	3	Brite Hierarchies	Protein families: signaling and cellular processes	Exosome [BR:ko04147]	FBP, fbp; fructose-1,6-bisphosphatase I [EC:3.1.3.11]
K04083	3	Brite Hierarchies	Protein families: genetic information processing	Chaperones and folding catalysts [BR:ko03110]	hslO; molecular chaperone Hsp33
K06269	3	Brite Hierarchies	Protein families: genetic information processing	Transcription machinery [BR:ko03021]	PPP1C; serine/threonine-protein phosphatase PP1 catalytic subunit [EC:3.1.3.16]
K06269	3	Brite Hierarchies	Protein families: metabolism	Protein phosphatases and associated proteins [BR:ko01009]	PPP1C; serine/threonine-protein phosphatase PP1 catalytic subunit [EC:3.1.3.16]
K06269	3	Brite Hierarchies	Protein families: genetic information processing	Messenger RNA biogenesis [BR:ko03019]	PPP1C; serine/threonine-protein phosphatase PP1 catalytic subunit [EC:3.1.3.16]
K06269	3	Brite Hierarchies	Protein families: genetic information processing	Spliceosome [BR:ko03041]	PPP1C; serine/threonine-protein phosphatase PP1 catalytic subunit [EC:3.1.3.16]
K07177	3	Brite Hierarchies	Protein families: metabolism	Peptidases and inhibitors [BR:ko01002]	K07177; Lon-like protease
K07261	3	Brite Hierarchies	Protein families: metabolism	Peptidases and inhibitors [BR:ko01002]	mepA; penicillin-insensitive murein DD-endopeptidase [EC:3.4.24.-]
K07261	3	Brite Hierarchies	Protein families: metabolism	Peptidoglycan biosynthesis and degradation proteins [BR:ko01011]	mepA; penicillin-insensitive murein DD-endopeptidase [EC:3.4.24.-]
K07566	3	Brite Hierarchies	Protein families: genetic information processing	Transfer RNA biogenesis [BR:ko03016]	tsaC, rimN, SUA5; L-threonylcarbamoyladenylate synthase [EC:2.7.7.87]
K07566	3	Brite Hierarchies	Protein families: genetic information processing	Ribosome biogenesis [BR:ko03009]	tsaC, rimN, SUA5; L-threonylcarbamoyladenylate synthase [EC:2.7.7.87]
K07597	3	Brite Hierarchies	Protein families: signaling and cellular processes	Cell adhesion molecules [BR:ko04515]	DSG2; desmoglein 2
K07812	3	Brite Hierarchies	Protein families: signaling and cellular processes	Transporters [BR:ko02000]	torZ; trimethylamine-N-oxide reductase (cytochrome c) [EC:1.7.2.3]
K08217	3	Brite Hierarchies	Protein families: signaling and cellular processes	Transporters [BR:ko02000]	mef; MFS transporter, DHA3 family, macrolide efflux protein
K08217	3	Brite Hierarchies	Protein families: signaling and cellular processes	Antimicrobial resistance genes [BR:ko01504]	mef; MFS transporter, DHA3 family, macrolide efflux protein
K08356	3	Brite Hierarchies	Protein families: signaling and cellular processes	Transporters [BR:ko02000]	aoxB; arsenite oxidase large subunit [EC:1.20.2.1 1.20.9.1]
K09487	3	Brite Hierarchies	Protein families: genetic information processing	Chaperones and folding catalysts [BR:ko03110]	HSP90B, TRA1; heat shock protein 90kDa beta
K09494	3	Brite Hierarchies	Protein families: genetic information processing	Chaperones and folding catalysts [BR:ko03110]	CCT2; T-complex protein 1 subunit beta
K09494	3	Brite Hierarchies	Protein families: genetic information processing	Chromosome and associated proteins [BR:ko03036]	CCT2; T-complex protein 1 subunit beta
K09494	3	Brite Hierarchies	Protein families: signaling and cellular processes	Exosome [BR:ko04147]	CCT2; T-complex protein 1 subunit beta
K09503	3	Brite Hierarchies	Protein families: genetic information processing	Chaperones and folding catalysts [BR:ko03110]	DNAJA2; DnaJ homolog subfamily A member 2
K09503	3	Brite Hierarchies	Protein families: genetic information processing	Mitochondrial biogenesis [BR:ko03029]	DNAJA2; DnaJ homolog subfamily A member 2
K09518	3	Brite Hierarchies	Protein families: genetic information processing	Chaperones and folding catalysts [BR:ko03110]	DNAJB12; DnaJ homolog subfamily B member 12
K09580	3	Brite Hierarchies	Protein families: genetic information processing	Chaperones and folding catalysts [BR:ko03110]	PDIA1, P4HB; protein disulfide-isomerase A1 [EC:5.3.4.1]
K09580	3	Brite Hierarchies	Protein families: genetic information processing	Membrane trafficking [BR:ko04131]	PDIA1, P4HB; protein disulfide-isomerase A1 [EC:5.3.4.1]
K09580	3	Brite Hierarchies	Protein families: signaling and cellular processes	Exosome [BR:ko04147]	PDIA1, P4HB; protein disulfide-isomerase A1 [EC:5.3.4.1]
K10258	3	Brite Hierarchies	Protein families: metabolism	Lipid biosynthesis proteins [BR:ko01004]	TER, TSC13, CER10; very-long-chain enoyl-CoA reductase [EC:1.3.1.93]
K10418	3	Brite Hierarchies	Protein families: signaling and cellular processes	Cytoskeleton proteins [BR:ko04812]	DYNLL; dynein light chain LC8-type
K11219	3	Brite Hierarchies	Protein families: metabolism	Protein kinases [BR:ko01001]	TYK2; non-receptor tyrosine-protein kinase TYK2 [EC:2.7.10.2]
K11252	3	Brite Hierarchies	Protein families: signaling and cellular processes	Exosome [BR:ko04147]	H2B; histone H2B
K11252	3	Brite Hierarchies	Protein families: genetic information processing	Chromosome and associated proteins [BR:ko03036]	H2B; histone H2B
K11447	3	Brite Hierarchies	Protein families: genetic information processing	Chromosome and associated proteins [BR:ko03036]	UTX, KDM6A; lysine-specific demethylase 6A [EC:1.14.11.68]
K11733	3	Brite Hierarchies	Protein families: signaling and cellular processes	Transporters [BR:ko02000]	lysP; lysine-specific permease
K12430	3	Brite Hierarchies	Protein families: metabolism	Lipid biosynthesis proteins [BR:ko01004]	pks1_15; 4-hydroxyphenylalkanoate synthase [EC:2.3.1.261]
K14715	3	Brite Hierarchies	Protein families: signaling and cellular processes	Transporters [BR:ko02000]	SLC39A9, ZIP9; solute carrier family 39 (zinc transporter), member 9
K14998	3	Brite Hierarchies	Protein families: genetic information processing	Mitochondrial biogenesis [BR:ko03029]	SURF1, SHY1; surfeit locus 1 family protein
K17598	3	Brite Hierarchies	Protein families: genetic information processing	Membrane trafficking [BR:ko04131]	SYTL; synaptotagmin-like protein
K17598	3	Brite Hierarchies	Protein families: metabolism	Protein phosphatases and associated proteins [BR:ko01009]	SYTL; synaptotagmin-like protein
K17844	3	Brite Hierarchies	Protein families: genetic information processing	Spliceosome [BR:ko03041]	PTBP3, ROD1; polypyrimidine tract-binding protein 3
K17914	3	Brite Hierarchies	Protein families: signaling and cellular processes	Cytoskeleton proteins [BR:ko04812]	KIF13; kinesin family member 13
K02314	3	Cellular Processes	Cell growth and death	Cell cycle - Caulobacter [PATH:ko04112]	dnaB; replicative DNA helicase [EC:3.6.4.12]
K02977	3	Cellular Processes	Transport and catabolism	Mitophagy - animal [PATH:ko04137]	RP-S27Ae, RPS27A, UBA80; ubiquitin-small subunit ribosomal protein S27Ae
K06269	3	Cellular Processes	Cell growth and death	Oocyte meiosis [PATH:ko04114]	PPP1C; serine/threonine-protein phosphatase PP1 catalytic subunit [EC:3.1.3.16]
K06269	3	Cellular Processes	Cell growth and death	Meiosis - yeast [PATH:ko04113]	PPP1C; serine/threonine-protein phosphatase PP1 catalytic subunit [EC:3.1.3.16]
K06269	3	Cellular Processes	Cellular community - eukaryotes	Focal adhesion [PATH:ko04510]	PPP1C; serine/threonine-protein phosphatase PP1 catalytic subunit [EC:3.1.3.16]
K06269	3	Cellular Processes	Cell growth and death	Cellular senescence [PATH:ko04218]	PPP1C; serine/threonine-protein phosphatase PP1 catalytic subunit [EC:3.1.3.16]
K06269	3	Cellular Processes	Cell motility	Regulation of actin cytoskeleton [PATH:ko04810]	PPP1C; serine/threonine-protein phosphatase PP1 catalytic subunit [EC:3.1.3.16]
K08738	3	Cellular Processes	Cell growth and death	Apoptosis - fly [PATH:ko04214]	CYC; cytochrome c
K08738	3	Cellular Processes	Cell growth and death	p53 signaling pathway [PATH:ko04115]	CYC; cytochrome c
K08738	3	Cellular Processes	Cell growth and death	Apoptosis - multiple species [PATH:ko04215]	CYC; cytochrome c
K08738	3	Cellular Processes	Cell growth and death	Apoptosis [PATH:ko04210]	CYC; cytochrome c
K11219	3	Cellular Processes	Cell growth and death	Necroptosis [PATH:ko04217]	TYK2; non-receptor tyrosine-protein kinase TYK2 [EC:2.7.10.2]
K00161	3	Environmental Information Processing	Signal transduction	HIF-1 signaling pathway [PATH:ko04066]	PDHA, pdhA; pyruvate dehydrogenase E1 component alpha subunit [EC:1.2.4.1]
K02012	3	Environmental Information Processing	Membrane transport	ABC transporters [PATH:ko02010]	afuA, fbpA; iron(III) transport system substrate-binding protein
K03841	3	Environmental Information Processing	Signal transduction	AMPK signaling pathway [PATH:ko04152]	FBP, fbp; fructose-1,6-bisphosphatase I [EC:3.1.3.11]
K06269	3	Environmental Information Processing	Signal transduction	cAMP signaling pathway [PATH:ko04024]	PPP1C; serine/threonine-protein phosphatase PP1 catalytic subunit [EC:3.1.3.16]
K06269	3	Environmental Information Processing	Signal transduction	Hippo signaling pathway [PATH:ko04390]	PPP1C; serine/threonine-protein phosphatase PP1 catalytic subunit [EC:3.1.3.16]
K06269	3	Environmental Information Processing	Signal transduction	cGMP-PKG signaling pathway [PATH:ko04022]	PPP1C; serine/threonine-protein phosphatase PP1 catalytic subunit [EC:3.1.3.16]
K08738	3	Environmental Information Processing	Signal transduction	Two-component system [PATH:ko02020]	CYC; cytochrome c
K09487	3	Environmental Information Processing	Signal transduction	PI3K-Akt signaling pathway [PATH:ko04151]	HSP90B, TRA1; heat shock protein 90kDa beta
K11219	3	Environmental Information Processing	Signal transduction	Jak-STAT signaling pathway [PATH:ko04630]	TYK2; non-receptor tyrosine-protein kinase TYK2 [EC:2.7.10.2]
K11626	3	Environmental Information Processing	Signal transduction	Two-component system [PATH:ko02020]	glnT; putative sodium/glutamine symporter
K01872	3	Genetic Information Processing	Translation	Aminoacyl-tRNA biosynthesis [PATH:ko00970]	AARS, alaS; alanyl-tRNA synthetase [EC:6.1.1.7]
K02314	3	Genetic Information Processing	Replication and repair	DNA replication [PATH:ko03030]	dnaB; replicative DNA helicase [EC:3.6.4.12]
K02343	3	Genetic Information Processing	Replication and repair	Mismatch repair [PATH:ko03430]	dnaX; DNA polymerase III subunit gamma/tau [EC:2.7.7.7]
K02343	3	Genetic Information Processing	Replication and repair	DNA replication [PATH:ko03030]	dnaX; DNA polymerase III subunit gamma/tau [EC:2.7.7.7]
K02343	3	Genetic Information Processing	Replication and repair	Homologous recombination [PATH:ko03440]	dnaX; DNA polymerase III subunit gamma/tau [EC:2.7.7.7]
K02925	3	Genetic Information Processing	Translation	Ribosome [PATH:ko03010]	RP-L3e, RPL3; large subunit ribosomal protein L3e
K02970	3	Genetic Information Processing	Translation	Ribosome [PATH:ko03010]	RP-S21, MRPS21, rpsU; small subunit ribosomal protein S21
K02977	3	Genetic Information Processing	Translation	Ribosome [PATH:ko03010]	RP-S27Ae, RPS27A, UBA80; ubiquitin-small subunit ribosomal protein S27Ae
K02977	3	Genetic Information Processing	Folding, sorting and degradation	Ubiquitin mediated proteolysis [PATH:ko04120]	RP-S27Ae, RPS27A, UBA80; ubiquitin-small subunit ribosomal protein S27Ae
K02983	3	Genetic Information Processing	Translation	Ribosome [PATH:ko03010]	RP-S30e, RPS30; small subunit ribosomal protein S30e
K02987	3	Genetic Information Processing	Translation	Ribosome [PATH:ko03010]	RP-S4e, RPS4; small subunit ribosomal protein S4e
K02992	3	Genetic Information Processing	Translation	Ribosome [PATH:ko03010]	RP-S7, MRPS7, rpsG; small subunit ribosomal protein S7
K03247	3	Genetic Information Processing	Translation	RNA transport [PATH:ko03013]	EIF3H; translation initiation factor 3 subunit H
K03575	3	Genetic Information Processing	Replication and repair	Base excision repair [PATH:ko03410]	mutY; A/G-specific adenine glycosylase [EC:3.2.2.31]
K03628	3	Genetic Information Processing	Folding, sorting and degradation	RNA degradation [PATH:ko03018]	rho; transcription termination factor Rho
K06269	3	Genetic Information Processing	Translation	mRNA surveillance pathway [PATH:ko03015]	PPP1C; serine/threonine-protein phosphatase PP1 catalytic subunit [EC:3.1.3.16]
K09487	3	Genetic Information Processing	Folding, sorting and degradation	Protein processing in endoplasmic reticulum [PATH:ko04141]	HSP90B, TRA1; heat shock protein 90kDa beta
K09503	3	Genetic Information Processing	Folding, sorting and degradation	Protein processing in endoplasmic reticulum [PATH:ko04141]	DNAJA2; DnaJ homolog subfamily A member 2
K09518	3	Genetic Information Processing	Folding, sorting and degradation	Protein processing in endoplasmic reticulum [PATH:ko04141]	DNAJB12; DnaJ homolog subfamily B member 12
K09580	3	Genetic Information Processing	Folding, sorting and degradation	Protein processing in endoplasmic reticulum [PATH:ko04141]	PDIA1, P4HB; protein disulfide-isomerase A1 [EC:5.3.4.1]
K00161	3	Human Diseases	Cancer: overview	Central carbon metabolism in cancer [PATH:ko05230]	PDHA, pdhA; pyruvate dehydrogenase E1 component alpha subunit [EC:1.2.4.1]
K02977	3	Human Diseases	Neurodegenerative disease	Parkinson disease [PATH:ko05012]	RP-S27Ae, RPS27A, UBA80; ubiquitin-small subunit ribosomal protein S27Ae
K02977	3	Human Diseases	Infectious disease: viral	Kaposi sarcoma-associated herpesvirus infection [PATH:ko05167]	RP-S27Ae, RPS27A, UBA80; ubiquitin-small subunit ribosomal protein S27Ae
K02977	3	Human Diseases	Infectious disease: bacterial	Shigellosis [PATH:ko05131]	RP-S27Ae, RPS27A, UBA80; ubiquitin-small subunit ribosomal protein S27Ae
K03233	3	Human Diseases	Infectious disease: bacterial	Legionellosis [PATH:ko05134]	EEF1G; elongation factor 1-gamma
K03247	3	Human Diseases	Infectious disease: viral	Measles [PATH:ko05162]	EIF3H; translation initiation factor 3 subunit H
K06269	3	Human Diseases	Cancer: overview	Proteoglycans in cancer [PATH:ko05205]	PPP1C; serine/threonine-protein phosphatase PP1 catalytic subunit [EC:3.1.3.16]
K06269	3	Human Diseases	Substance dependence	Amphetamine addiction [PATH:ko05031]	PPP1C; serine/threonine-protein phosphatase PP1 catalytic subunit [EC:3.1.3.16]
K06269	3	Human Diseases	Substance dependence	Alcoholism [PATH:ko05034]	PPP1C; serine/threonine-protein phosphatase PP1 catalytic subunit [EC:3.1.3.16]
K06269	3	Human Diseases	Infectious disease: viral	Herpes simplex virus 1 infection [PATH:ko05168]	PPP1C; serine/threonine-protein phosphatase PP1 catalytic subunit [EC:3.1.3.16]
K06269	3	Human Diseases	Endocrine and metabolic disease	Insulin resistance [PATH:ko04931]	PPP1C; serine/threonine-protein phosphatase PP1 catalytic subunit [EC:3.1.3.16]
K07597	3	Human Diseases	Cardiovascular disease	Arrhythmogenic right ventricular cardiomyopathy (ARVC) [PATH:ko05412]	DSG2; desmoglein 2
K08738	3	Human Diseases	Infectious disease: viral	Hepatitis B [PATH:ko05161]	CYC; cytochrome c
K08738	3	Human Diseases	Cancer: overview	Pathways in cancer [PATH:ko05200]	CYC; cytochrome c
K08738	3	Human Diseases	Infectious disease: viral	Hepatitis C [PATH:ko05160]	CYC; cytochrome c
K08738	3	Human Diseases	Drug resistance: antineoplastic	Platinum drug resistance [PATH:ko01524]	CYC; cytochrome c
K08738	3	Human Diseases	Infectious disease: viral	Influenza A [PATH:ko05164]	CYC; cytochrome c
K08738	3	Human Diseases	Infectious disease: bacterial	Shigellosis [PATH:ko05131]	CYC; cytochrome c
K08738	3	Human Diseases	Infectious disease: viral	Human cytomegalovirus infection [PATH:ko05163]	CYC; cytochrome c
K08738	3	Human Diseases	Cancer: specific types	Small cell lung cancer [PATH:ko05222]	CYC; cytochrome c
K08738	3	Human Diseases	Infectious disease: viral	Measles [PATH:ko05162]	CYC; cytochrome c
K08738	3	Human Diseases	Infectious disease: bacterial	Legionellosis [PATH:ko05134]	CYC; cytochrome c
K08738	3	Human Diseases	Infectious disease: parasitic	Toxoplasmosis [PATH:ko05145]	CYC; cytochrome c
K08738	3	Human Diseases	Cardiovascular disease	Viral myocarditis [PATH:ko05416]	CYC; cytochrome c
K08738	3	Human Diseases	Endocrine and metabolic disease	Non-alcoholic fatty liver disease (NAFLD) [PATH:ko04932]	CYC; cytochrome c
K08738	3	Human Diseases	Cancer: specific types	Colorectal cancer [PATH:ko05210]	CYC; cytochrome c
K08738	3	Human Diseases	Infectious disease: viral	Kaposi sarcoma-associated herpesvirus infection [PATH:ko05167]	CYC; cytochrome c
K08738	3	Human Diseases	Infectious disease: viral	Human immunodeficiency virus 1 infection [PATH:ko05170]	CYC; cytochrome c
K08738	3	Human Diseases	Infectious disease: bacterial	Tuberculosis [PATH:ko05152]	CYC; cytochrome c
K08738	3	Human Diseases	Infectious disease: bacterial	Salmonella infection [PATH:ko05132]	CYC; cytochrome c
K08738	3	Human Diseases	Neurodegenerative disease	Alzheimer disease [PATH:ko05010]	CYC; cytochrome c
K08738	3	Human Diseases	Infectious disease: bacterial	Pathogenic Escherichia coli infection [PATH:ko05130]	CYC; cytochrome c
K08738	3	Human Diseases	Infectious disease: viral	Epstein-Barr virus infection [PATH:ko05169]	CYC; cytochrome c
K08738	3	Human Diseases	Neurodegenerative disease	Huntington disease [PATH:ko05016]	CYC; cytochrome c
K08738	3	Human Diseases	Infectious disease: viral	Herpes simplex virus 1 infection [PATH:ko05168]	CYC; cytochrome c
K08738	3	Human Diseases	Neurodegenerative disease	Parkinson disease [PATH:ko05012]	CYC; cytochrome c
K08738	3	Human Diseases	Neurodegenerative disease	Amyotrophic lateral sclerosis (ALS) [PATH:ko05014]	CYC; cytochrome c
K09487	3	Human Diseases	Infectious disease: bacterial	Salmonella infection [PATH:ko05132]	HSP90B, TRA1; heat shock protein 90kDa beta
K09487	3	Human Diseases	Cardiovascular disease	Fluid shear stress and atherosclerosis [PATH:ko05418]	HSP90B, TRA1; heat shock protein 90kDa beta
K09487	3	Human Diseases	Cancer: specific types	Prostate cancer [PATH:ko05215]	HSP90B, TRA1; heat shock protein 90kDa beta
K09487	3	Human Diseases	Cancer: overview	Pathways in cancer [PATH:ko05200]	HSP90B, TRA1; heat shock protein 90kDa beta
K10418	3	Human Diseases	Infectious disease: bacterial	Salmonella infection [PATH:ko05132]	DYNLL; dynein light chain LC8-type
K11219	3	Human Diseases	Infectious disease: viral	Hepatitis B [PATH:ko05161]	TYK2; non-receptor tyrosine-protein kinase TYK2 [EC:2.7.10.2]
K11219	3	Human Diseases	Infectious disease: viral	Epstein-Barr virus infection [PATH:ko05169]	TYK2; non-receptor tyrosine-protein kinase TYK2 [EC:2.7.10.2]
K11219	3	Human Diseases	Infectious disease: viral	Herpes simplex virus 1 infection [PATH:ko05168]	TYK2; non-receptor tyrosine-protein kinase TYK2 [EC:2.7.10.2]
K11219	3	Human Diseases	Infectious disease: viral	Hepatitis C [PATH:ko05160]	TYK2; non-receptor tyrosine-protein kinase TYK2 [EC:2.7.10.2]
K11219	3	Human Diseases	Infectious disease: viral	Kaposi sarcoma-associated herpesvirus infection [PATH:ko05167]	TYK2; non-receptor tyrosine-protein kinase TYK2 [EC:2.7.10.2]
K11219	3	Human Diseases	Infectious disease: viral	Measles [PATH:ko05162]	TYK2; non-receptor tyrosine-protein kinase TYK2 [EC:2.7.10.2]
K11219	3	Human Diseases	Infectious disease: parasitic	Toxoplasmosis [PATH:ko05145]	TYK2; non-receptor tyrosine-protein kinase TYK2 [EC:2.7.10.2]
K11219	3	Human Diseases	Infectious disease: viral	Influenza A [PATH:ko05164]	TYK2; non-receptor tyrosine-protein kinase TYK2 [EC:2.7.10.2]
K11219	3	Human Diseases	Infectious disease: viral	Human papillomavirus infection [PATH:ko05165]	TYK2; non-receptor tyrosine-protein kinase TYK2 [EC:2.7.10.2]
K11252	3	Human Diseases	Substance dependence	Alcoholism [PATH:ko05034]	H2B; histone H2B
K11252	3	Human Diseases	Immune disease	Systemic lupus erythematosus [PATH:ko05322]	H2B; histone H2B
K11252	3	Human Diseases	Cancer: overview	Viral carcinogenesis [PATH:ko05203]	H2B; histone H2B
K11447	3	Human Diseases	Cancer: overview	Transcriptional misregulation in cancer [PATH:ko05202]	UTX, KDM6A; lysine-specific demethylase 6A [EC:1.14.11.68]
K23934	3	Human Diseases	Infectious disease: bacterial	Salmonella infection [PATH:ko05132]	AHNAK; neuroblast differentiation-associated protein AHNAK
K00123	3	Metabolism	Energy metabolism	Methane metabolism [PATH:ko00680]	fdoG, fdhF, fdwA; formate dehydrogenase major subunit [EC:1.17.1.9]
K00123	3	Metabolism	Carbohydrate metabolism	Glyoxylate and dicarboxylate metabolism [PATH:ko00630]	fdoG, fdhF, fdwA; formate dehydrogenase major subunit [EC:1.17.1.9]
K00133	3	Metabolism	Amino acid metabolism	Glycine, serine and threonine metabolism [PATH:ko00260]	asd; aspartate-semialdehyde dehydrogenase [EC:1.2.1.11]
K00133	3	Metabolism	Amino acid metabolism	Lysine biosynthesis [PATH:ko00300]	asd; aspartate-semialdehyde dehydrogenase [EC:1.2.1.11]
K00133	3	Metabolism	Amino acid metabolism	Cysteine and methionine metabolism [PATH:ko00270]	asd; aspartate-semialdehyde dehydrogenase [EC:1.2.1.11]
K00133	3	Metabolism	Biosynthesis of other secondary metabolites	Monobactam biosynthesis [PATH:ko00261]	asd; aspartate-semialdehyde dehydrogenase [EC:1.2.1.11]
K00161	3	Metabolism	Carbohydrate metabolism	Glycolysis / Gluconeogenesis [PATH:ko00010]	PDHA, pdhA; pyruvate dehydrogenase E1 component alpha subunit [EC:1.2.4.1]
K00161	3	Metabolism	Carbohydrate metabolism	Citrate cycle (TCA cycle) [PATH:ko00020]	PDHA, pdhA; pyruvate dehydrogenase E1 component alpha subunit [EC:1.2.4.1]
K00161	3	Metabolism	Carbohydrate metabolism	Pyruvate metabolism [PATH:ko00620]	PDHA, pdhA; pyruvate dehydrogenase E1 component alpha subunit [EC:1.2.4.1]
K00169	3	Metabolism	Carbohydrate metabolism	Glycolysis / Gluconeogenesis [PATH:ko00010]	porA; pyruvate ferredoxin oxidoreductase alpha subunit [EC:1.2.7.1]
K00169	3	Metabolism	Carbohydrate metabolism	Citrate cycle (TCA cycle) [PATH:ko00020]	porA; pyruvate ferredoxin oxidoreductase alpha subunit [EC:1.2.7.1]
K00169	3	Metabolism	Energy metabolism	Carbon fixation pathways in prokaryotes [PATH:ko00720]	porA; pyruvate ferredoxin oxidoreductase alpha subunit [EC:1.2.7.1]
K00169	3	Metabolism	Carbohydrate metabolism	Propanoate metabolism [PATH:ko00640]	porA; pyruvate ferredoxin oxidoreductase alpha subunit [EC:1.2.7.1]
K00169	3	Metabolism	Carbohydrate metabolism	Pyruvate metabolism [PATH:ko00620]	porA; pyruvate ferredoxin oxidoreductase alpha subunit [EC:1.2.7.1]
K00169	3	Metabolism	Carbohydrate metabolism	Butanoate metabolism [PATH:ko00650]	porA; pyruvate ferredoxin oxidoreductase alpha subunit [EC:1.2.7.1]
K00169	3	Metabolism	Energy metabolism	Methane metabolism [PATH:ko00680]	porA; pyruvate ferredoxin oxidoreductase alpha subunit [EC:1.2.7.1]
K00169	3	Metabolism	Xenobiotics biodegradation and metabolism	Nitrotoluene degradation [PATH:ko00633]	porA; pyruvate ferredoxin oxidoreductase alpha subunit [EC:1.2.7.1]
K00171	3	Metabolism	Carbohydrate metabolism	Propanoate metabolism [PATH:ko00640]	porD; pyruvate ferredoxin oxidoreductase delta subunit [EC:1.2.7.1]
K00171	3	Metabolism	Carbohydrate metabolism	Glycolysis / Gluconeogenesis [PATH:ko00010]	porD; pyruvate ferredoxin oxidoreductase delta subunit [EC:1.2.7.1]
K00171	3	Metabolism	Carbohydrate metabolism	Pyruvate metabolism [PATH:ko00620]	porD; pyruvate ferredoxin oxidoreductase delta subunit [EC:1.2.7.1]
K00171	3	Metabolism	Energy metabolism	Carbon fixation pathways in prokaryotes [PATH:ko00720]	porD; pyruvate ferredoxin oxidoreductase delta subunit [EC:1.2.7.1]
K00171	3	Metabolism	Carbohydrate metabolism	Citrate cycle (TCA cycle) [PATH:ko00020]	porD; pyruvate ferredoxin oxidoreductase delta subunit [EC:1.2.7.1]
K00171	3	Metabolism	Carbohydrate metabolism	Butanoate metabolism [PATH:ko00650]	porD; pyruvate ferredoxin oxidoreductase delta subunit [EC:1.2.7.1]
K00171	3	Metabolism	Xenobiotics biodegradation and metabolism	Nitrotoluene degradation [PATH:ko00633]	porD; pyruvate ferredoxin oxidoreductase delta subunit [EC:1.2.7.1]
K00171	3	Metabolism	Energy metabolism	Methane metabolism [PATH:ko00680]	porD; pyruvate ferredoxin oxidoreductase delta subunit [EC:1.2.7.1]
K00325	3	Metabolism	Metabolism of cofactors and vitamins	Nicotinate and nicotinamide metabolism [PATH:ko00760]	pntB; H+-translocating NAD(P) transhydrogenase subunit beta [EC:1.6.1.2 7.1.1.1]
K00652	3	Metabolism	Metabolism of cofactors and vitamins	Biotin metabolism [PATH:ko00780]	bioF; 8-amino-7-oxononanoate synthase [EC:2.3.1.47]
K00768	3	Metabolism	Metabolism of cofactors and vitamins	Porphyrin and chlorophyll metabolism [PATH:ko00860]	E2.4.2.21, cobU, cobT; nicotinate-nucleotide--dimethylbenzimidazole phosphoribosyltransferase [EC:2.4.2.21]
K00791	3	Metabolism	Metabolism of terpenoids and polyketides	Zeatin biosynthesis [PATH:ko00908]	miaA, TRIT1; tRNA dimethylallyltransferase [EC:2.5.1.75]
K00860	3	Metabolism	Nucleotide metabolism	Purine metabolism [PATH:ko00230]	cysC; adenylylsulfate kinase [EC:2.7.1.25]
K00860	3	Metabolism	Energy metabolism	Sulfur metabolism [PATH:ko00920]	cysC; adenylylsulfate kinase [EC:2.7.1.25]
K00895	3	Metabolism	Carbohydrate metabolism	Fructose and mannose metabolism [PATH:ko00051]	pfp, PFP; diphosphate-dependent phosphofructokinase [EC:2.7.1.90]
K00895	3	Metabolism	Carbohydrate metabolism	Glycolysis / Gluconeogenesis [PATH:ko00010]	pfp, PFP; diphosphate-dependent phosphofructokinase [EC:2.7.1.90]
K00895	3	Metabolism	Carbohydrate metabolism	Pentose phosphate pathway [PATH:ko00030]	pfp, PFP; diphosphate-dependent phosphofructokinase [EC:2.7.1.90]
K00919	3	Metabolism	Metabolism of terpenoids and polyketides	Terpenoid backbone biosynthesis [PATH:ko00900]	ispE; 4-diphosphocytidyl-2-C-methyl-D-erythritol kinase [EC:2.7.1.148]
K00958	3	Metabolism	Biosynthesis of other secondary metabolites	Monobactam biosynthesis [PATH:ko00261]	sat, met3; sulfate adenylyltransferase [EC:2.7.7.4]
K00958	3	Metabolism	Metabolism of other amino acids	Selenocompound metabolism [PATH:ko00450]	sat, met3; sulfate adenylyltransferase [EC:2.7.7.4]
K00958	3	Metabolism	Nucleotide metabolism	Purine metabolism [PATH:ko00230]	sat, met3; sulfate adenylyltransferase [EC:2.7.7.4]
K00958	3	Metabolism	Energy metabolism	Sulfur metabolism [PATH:ko00920]	sat, met3; sulfate adenylyltransferase [EC:2.7.7.4]
K01443	3	Metabolism	Carbohydrate metabolism	Amino sugar and nucleotide sugar metabolism [PATH:ko00520]	nagA, AMDHD2; N-acetylglucosamine-6-phosphate deacetylase [EC:3.5.1.25]
K01955	3	Metabolism	Nucleotide metabolism	Pyrimidine metabolism [PATH:ko00240]	carB, CPA2; carbamoyl-phosphate synthase large subunit [EC:6.3.5.5]
K01955	3	Metabolism	Amino acid metabolism	Alanine, aspartate and glutamate metabolism [PATH:ko00250]	carB, CPA2; carbamoyl-phosphate synthase large subunit [EC:6.3.5.5]
K02109	3	Metabolism	Energy metabolism	Oxidative phosphorylation [PATH:ko00190]	ATPF0B, atpF; F-type H+-transporting ATPase subunit b
K02109	3	Metabolism	Energy metabolism	Photosynthesis [PATH:ko00195]	ATPF0B, atpF; F-type H+-transporting ATPase subunit b
K02120	3	Metabolism	Energy metabolism	Oxidative phosphorylation [PATH:ko00190]	ATPVD, ntpD, atpD; V/A-type H+/Na+-transporting ATPase subunit D
K03752	3	Metabolism	Metabolism of cofactors and vitamins	Folate biosynthesis [PATH:ko00790]	mobA; molybdenum cofactor guanylyltransferase [EC:2.7.7.77]
K03841	3	Metabolism	Carbohydrate metabolism	Pentose phosphate pathway [PATH:ko00030]	FBP, fbp; fructose-1,6-bisphosphatase I [EC:3.1.3.11]
K03841	3	Metabolism	Carbohydrate metabolism	Fructose and mannose metabolism [PATH:ko00051]	FBP, fbp; fructose-1,6-bisphosphatase I [EC:3.1.3.11]
K03841	3	Metabolism	Energy metabolism	Carbon fixation in photosynthetic organisms [PATH:ko00710]	FBP, fbp; fructose-1,6-bisphosphatase I [EC:3.1.3.11]
K03841	3	Metabolism	Carbohydrate metabolism	Glycolysis / Gluconeogenesis [PATH:ko00010]	FBP, fbp; fructose-1,6-bisphosphatase I [EC:3.1.3.11]
K03841	3	Metabolism	Energy metabolism	Methane metabolism [PATH:ko00680]	FBP, fbp; fructose-1,6-bisphosphatase I [EC:3.1.3.11]
K03885	3	Metabolism	Energy metabolism	Oxidative phosphorylation [PATH:ko00190]	ndh; NADH dehydrogenase [EC:1.6.99.3]
K04042	3	Metabolism	Carbohydrate metabolism	Amino sugar and nucleotide sugar metabolism [PATH:ko00520]	glmU; bifunctional UDP-N-acetylglucosamine pyrophosphorylase / Glucosamine-1-phosphate N-acetyltransferase [EC:2.7.7.23 2.3.1.157]
K07812	3	Metabolism	Energy metabolism	Methane metabolism [PATH:ko00680]	torZ; trimethylamine-N-oxide reductase (cytochrome c) [EC:1.7.2.3]
K08248	3	Metabolism	Metabolism of other amino acids	Cyanoamino acid metabolism [PATH:ko00460]	MDL3; (R)-mandelonitrile lyase [EC:4.1.2.10]
K10258	3	Metabolism	Lipid metabolism	Biosynthesis of unsaturated fatty acids [PATH:ko01040]	TER, TSC13, CER10; very-long-chain enoyl-CoA reductase [EC:1.3.1.93]
K10258	3	Metabolism	Lipid metabolism	Fatty acid elongation [PATH:ko00062]	TER, TSC13, CER10; very-long-chain enoyl-CoA reductase [EC:1.3.1.93]
K11541	3	Metabolism	Amino acid metabolism	Alanine, aspartate and glutamate metabolism [PATH:ko00250]	URA2; carbamoyl-phosphate synthase / aspartate carbamoyltransferase [EC:6.3.5.5 2.1.3.2]
K11541	3	Metabolism	Nucleotide metabolism	Pyrimidine metabolism [PATH:ko00240]	URA2; carbamoyl-phosphate synthase / aspartate carbamoyltransferase [EC:6.3.5.5 2.1.3.2]
K22470	3	Metabolism	Energy metabolism	Sulfur metabolism [PATH:ko00920]	SQOR; eukaryotic sulfide quinone oxidoreductase [EC:1.8.5.8]
K24270	3	NA	NA	NA	NA
K02574	3	Not Included in Pathway or Brite	Unclassified: metabolism	Energy metabolism	napH; ferredoxin-type protein NapH
K03664	3	Not Included in Pathway or Brite	Unclassified: signaling and cellular processes	Unclassified viral proteins	smpB; SsrA-binding protein
K03664	3	Not Included in Pathway or Brite	Unclassified: genetic information processing	Protein processing	smpB; SsrA-binding protein
K04069	3	Not Included in Pathway or Brite	Unclassified: metabolism	Enzymes with EC numbers	pflA, pflC, pflE; pyruvate formate lyase activating enzyme [EC:1.97.1.4]
K05927	3	Not Included in Pathway or Brite	Unclassified: metabolism	Enzymes with EC numbers	hydA; quinone-reactive Ni/Fe-hydrogenase small subunit [EC:1.12.5.1]
K06412	3	Not Included in Pathway or Brite	Unclassified: signaling and cellular processes	Cell growth	spoVG; stage V sporulation protein G
K19049	3	Not Included in Pathway or Brite	Unclassified: metabolism	Enzymes with EC numbers	cslA; chondroitin AC lyase [EC:4.2.2.5]
K00161	3	Organismal Systems	Endocrine system	Glucagon signaling pathway [PATH:ko04922]	PDHA, pdhA; pyruvate dehydrogenase E1 component alpha subunit [EC:1.2.4.1]
K03841	3	Organismal Systems	Endocrine system	Insulin signaling pathway [PATH:ko04910]	FBP, fbp; fructose-1,6-bisphosphatase I [EC:3.1.3.11]
K03841	3	Organismal Systems	Endocrine system	Glucagon signaling pathway [PATH:ko04922]	FBP, fbp; fructose-1,6-bisphosphatase I [EC:3.1.3.11]
K06269	3	Organismal Systems	Endocrine system	Insulin signaling pathway [PATH:ko04910]	PPP1C; serine/threonine-protein phosphatase PP1 catalytic subunit [EC:3.1.3.16]
K06269	3	Organismal Systems	Immune system	Platelet activation [PATH:ko04611]	PPP1C; serine/threonine-protein phosphatase PP1 catalytic subunit [EC:3.1.3.16]
K06269	3	Organismal Systems	Endocrine system	Oxytocin signaling pathway [PATH:ko04921]	PPP1C; serine/threonine-protein phosphatase PP1 catalytic subunit [EC:3.1.3.16]
K06269	3	Organismal Systems	Sensory system	Inflammatory mediator regulation of TRP channels [PATH:ko04750]	PPP1C; serine/threonine-protein phosphatase PP1 catalytic subunit [EC:3.1.3.16]
K06269	3	Organismal Systems	Nervous system	Dopaminergic synapse [PATH:ko04728]	PPP1C; serine/threonine-protein phosphatase PP1 catalytic subunit [EC:3.1.3.16]
K06269	3	Organismal Systems	Nervous system	Long-term potentiation [PATH:ko04720]	PPP1C; serine/threonine-protein phosphatase PP1 catalytic subunit [EC:3.1.3.16]
K06269	3	Organismal Systems	Circulatory system	Adrenergic signaling in cardiomyocytes [PATH:ko04261]	PPP1C; serine/threonine-protein phosphatase PP1 catalytic subunit [EC:3.1.3.16]
K06269	3	Organismal Systems	Circulatory system	Vascular smooth muscle contraction [PATH:ko04270]	PPP1C; serine/threonine-protein phosphatase PP1 catalytic subunit [EC:3.1.3.16]
K09487	3	Organismal Systems	Endocrine system	Thyroid hormone synthesis [PATH:ko04918]	HSP90B, TRA1; heat shock protein 90kDa beta
K09487	3	Organismal Systems	Immune system	IL-17 signaling pathway [PATH:ko04657]	HSP90B, TRA1; heat shock protein 90kDa beta
K09487	3	Organismal Systems	Endocrine system	Estrogen signaling pathway [PATH:ko04915]	HSP90B, TRA1; heat shock protein 90kDa beta
K09487	3	Organismal Systems	Environmental adaptation	Plant-pathogen interaction [PATH:ko04626]	HSP90B, TRA1; heat shock protein 90kDa beta
K10418	3	Organismal Systems	Excretory system	Vasopressin-regulated water reabsorption [PATH:ko04962]	DYNLL; dynein light chain LC8-type
K11219	3	Organismal Systems	Development and regeneration	Osteoclast differentiation [PATH:ko04380]	TYK2; non-receptor tyrosine-protein kinase TYK2 [EC:2.7.10.2]
K11219	3	Organismal Systems	Immune system	Th1 and Th2 cell differentiation [PATH:ko04658]	TYK2; non-receptor tyrosine-protein kinase TYK2 [EC:2.7.10.2]
K11219	3	Organismal Systems	Immune system	Th17 cell differentiation [PATH:ko04659]	TYK2; non-receptor tyrosine-protein kinase TYK2 [EC:2.7.10.2]
K11219	3	Organismal Systems	Immune system	NOD-like receptor signaling pathway [PATH:ko04621]	TYK2; non-receptor tyrosine-protein kinase TYK2 [EC:2.7.10.2]

## Sheet: group4sig
genes	cluster	kegg1	kegg2	kegg3	kegg_description
K02874	4	Brite Hierarchies	Protein families: genetic information processing	Ribosome [BR:ko03011]	RP-L14, MRPL14, rplN; large subunit ribosomal protein L14
K02875	4	Brite Hierarchies	Protein families: genetic information processing	Ribosome [BR:ko03011]	RP-L14e, RPL14; large subunit ribosomal protein L14e
K02901	4	Brite Hierarchies	Protein families: genetic information processing	Ribosome [BR:ko03011]	RP-L27e, RPL27; large subunit ribosomal protein L27e
K02922	4	Brite Hierarchies	Protein families: genetic information processing	Ribosome [BR:ko03011]	RP-L37e, RPL37; large subunit ribosomal protein L37e
K02936	4	Brite Hierarchies	Protein families: genetic information processing	Ribosome biogenesis [BR:ko03009]	RP-L7Ae, RPL7A; large subunit ribosomal protein L7Ae
K02936	4	Brite Hierarchies	Protein families: genetic information processing	Ribosome [BR:ko03011]	RP-L7Ae, RPL7A; large subunit ribosomal protein L7Ae
K02942	4	Brite Hierarchies	Protein families: genetic information processing	Ribosome [BR:ko03011]	RP-LP1, RPLP1; large subunit ribosomal protein LP1
K02966	4	Brite Hierarchies	Protein families: genetic information processing	Ribosome [BR:ko03011]	RP-S19e, RPS19; small subunit ribosomal protein S19e
K02973	4	Brite Hierarchies	Protein families: genetic information processing	Ribosome [BR:ko03011]	RP-S23e, RPS23; small subunit ribosomal protein S23e
K02989	4	Brite Hierarchies	Protein families: genetic information processing	Ribosome [BR:ko03011]	RP-S5e, RPS5; small subunit ribosomal protein S5e
K05103	4	Brite Hierarchies	Protein families: metabolism	Protein kinases [BR:ko01001]	EPHA2, ECK; Eph receptor A2 [EC:2.7.10.1]
K06630	4	Brite Hierarchies	Protein families: signaling and cellular processes	Exosome [BR:ko04147]	YWHAE; 14-3-3 protein epsilon
K06630	4	Brite Hierarchies	Protein families: genetic information processing	DNA repair and recombination proteins [BR:ko03400]	YWHAE; 14-3-3 protein epsilon
K08202	4	Brite Hierarchies	Protein families: signaling and cellular processes	Transporters [BR:ko02000]	SLC22A4_5, OCTN; MFS transporter, OCT family, solute carrier family 22 (organic cation transporter), member 4/5
K12581	4	Brite Hierarchies	Protein families: genetic information processing	Messenger RNA biogenesis [BR:ko03019]	CNOT7_8, CAF1, POP2; CCR4-NOT transcription complex subunit 7/8
K13126	4	Brite Hierarchies	Protein families: genetic information processing	Messenger RNA biogenesis [BR:ko03019]	PABPC; polyadenylate-binding protein
K13126	4	Brite Hierarchies	Protein families: genetic information processing	Spliceosome [BR:ko03041]	PABPC; polyadenylate-binding protein
K14058	4	Brite Hierarchies	Protein families: genetic information processing	Transfer RNA biogenesis [BR:ko03016]	ttcA; tRNA 2-thiocytidine biosynthesis protein TtcA
K17537	4	Brite Hierarchies	Protein families: metabolism	Protein kinases [BR:ko01001]	SGK223; tyrosine-protein kinase SgK223 [EC:2.7.10.2]
K20305	4	Brite Hierarchies	Protein families: genetic information processing	Membrane trafficking [BR:ko04131]	TRAPPC8, TRS85; trafficking protein particle complex subunit 8
K21415	4	Brite Hierarchies	Protein families: genetic information processing	Chromosome and associated proteins [BR:ko03036]	ANKS6; ankyrin repeat and SAM domain-containing protein 6
K06630	4	Cellular Processes	Cell growth and death	Cell cycle [PATH:ko04110]	YWHAE; 14-3-3 protein epsilon
K06630	4	Cellular Processes	Cell growth and death	Oocyte meiosis [PATH:ko04114]	YWHAE; 14-3-3 protein epsilon
K05103	4	Environmental Information Processing	Signal transduction	PI3K-Akt signaling pathway [PATH:ko04151]	EPHA2, ECK; Eph receptor A2 [EC:2.7.10.1]
K05103	4	Environmental Information Processing	Signal transduction	Rap1 signaling pathway [PATH:ko04015]	EPHA2, ECK; Eph receptor A2 [EC:2.7.10.1]
K05103	4	Environmental Information Processing	Signal transduction	MAPK signaling pathway [PATH:ko04010]	EPHA2, ECK; Eph receptor A2 [EC:2.7.10.1]
K05103	4	Environmental Information Processing	Signal transduction	Ras signaling pathway [PATH:ko04014]	EPHA2, ECK; Eph receptor A2 [EC:2.7.10.1]
K06630	4	Environmental Information Processing	Signal transduction	Hippo signaling pathway - fly [PATH:ko04391]	YWHAE; 14-3-3 protein epsilon
K06630	4	Environmental Information Processing	Signal transduction	PI3K-Akt signaling pathway [PATH:ko04151]	YWHAE; 14-3-3 protein epsilon
K06630	4	Environmental Information Processing	Signal transduction	Hippo signaling pathway [PATH:ko04390]	YWHAE; 14-3-3 protein epsilon
K06630	4	Environmental Information Processing	Signal transduction	MAPK signaling pathway - yeast [PATH:ko04011]	YWHAE; 14-3-3 protein epsilon
K02874	4	Genetic Information Processing	Translation	Ribosome [PATH:ko03010]	RP-L14, MRPL14, rplN; large subunit ribosomal protein L14
K02875	4	Genetic Information Processing	Translation	Ribosome [PATH:ko03010]	RP-L14e, RPL14; large subunit ribosomal protein L14e
K02901	4	Genetic Information Processing	Translation	Ribosome [PATH:ko03010]	RP-L27e, RPL27; large subunit ribosomal protein L27e
K02922	4	Genetic Information Processing	Translation	Ribosome [PATH:ko03010]	RP-L37e, RPL37; large subunit ribosomal protein L37e
K02936	4	Genetic Information Processing	Translation	Ribosome [PATH:ko03010]	RP-L7Ae, RPL7A; large subunit ribosomal protein L7Ae
K02942	4	Genetic Information Processing	Translation	Ribosome [PATH:ko03010]	RP-LP1, RPLP1; large subunit ribosomal protein LP1
K02966	4	Genetic Information Processing	Translation	Ribosome [PATH:ko03010]	RP-S19e, RPS19; small subunit ribosomal protein S19e
K02973	4	Genetic Information Processing	Translation	Ribosome [PATH:ko03010]	RP-S23e, RPS23; small subunit ribosomal protein S23e
K02989	4	Genetic Information Processing	Translation	Ribosome [PATH:ko03010]	RP-S5e, RPS5; small subunit ribosomal protein S5e
K12581	4	Genetic Information Processing	Folding, sorting and degradation	RNA degradation [PATH:ko03018]	CNOT7_8, CAF1, POP2; CCR4-NOT transcription complex subunit 7/8
K13126	4	Genetic Information Processing	Translation	RNA transport [PATH:ko03013]	PABPC; polyadenylate-binding protein
K13126	4	Genetic Information Processing	Translation	mRNA surveillance pathway [PATH:ko03015]	PABPC; polyadenylate-binding protein
K13126	4	Genetic Information Processing	Folding, sorting and degradation	RNA degradation [PATH:ko03018]	PABPC; polyadenylate-binding protein
K00234	4	Human Diseases	Endocrine and metabolic disease	Non-alcoholic fatty liver disease (NAFLD) [PATH:ko04932]	SDHA, SDH1; succinate dehydrogenase (ubiquinone) flavoprotein subunit [EC:1.3.5.1]
K00234	4	Human Diseases	Neurodegenerative disease	Parkinson disease [PATH:ko05012]	SDHA, SDH1; succinate dehydrogenase (ubiquinone) flavoprotein subunit [EC:1.3.5.1]
K00234	4	Human Diseases	Neurodegenerative disease	Huntington disease [PATH:ko05016]	SDHA, SDH1; succinate dehydrogenase (ubiquinone) flavoprotein subunit [EC:1.3.5.1]
K00234	4	Human Diseases	Neurodegenerative disease	Alzheimer disease [PATH:ko05010]	SDHA, SDH1; succinate dehydrogenase (ubiquinone) flavoprotein subunit [EC:1.3.5.1]
K06630	4	Human Diseases	Infectious disease: viral	Hepatitis C [PATH:ko05160]	YWHAE; 14-3-3 protein epsilon
K06630	4	Human Diseases	Cancer: overview	Viral carcinogenesis [PATH:ko05203]	YWHAE; 14-3-3 protein epsilon
K08202	4	Human Diseases	Cancer: overview	Choline metabolism in cancer [PATH:ko05231]	SLC22A4_5, OCTN; MFS transporter, OCT family, solute carrier family 22 (organic cation transporter), member 4/5
K00145	4	Metabolism	Amino acid metabolism	Arginine biosynthesis [PATH:ko00220]	argC; N-acetyl-gamma-glutamyl-phosphate reductase [EC:1.2.1.38]
K00188	4	Metabolism	Amino acid metabolism	Valine, leucine and isoleucine degradation [PATH:ko00280]	vorD; 2-oxoisovalerate ferredoxin oxidoreductase delta subunit [EC:1.2.7.7]
K00234	4	Metabolism	Energy metabolism	Oxidative phosphorylation [PATH:ko00190]	SDHA, SDH1; succinate dehydrogenase (ubiquinone) flavoprotein subunit [EC:1.3.5.1]
K00234	4	Metabolism	Carbohydrate metabolism	Citrate cycle (TCA cycle) [PATH:ko00020]	SDHA, SDH1; succinate dehydrogenase (ubiquinone) flavoprotein subunit [EC:1.3.5.1]
K00616	4	Metabolism	Carbohydrate metabolism	Pentose phosphate pathway [PATH:ko00030]	E2.2.1.2, talA, talB; transaldolase [EC:2.2.1.2]
K00234	4	Organismal Systems	Environmental adaptation	Thermogenesis [PATH:ko04714]	SDHA, SDH1; succinate dehydrogenase (ubiquinone) flavoprotein subunit [EC:1.3.5.1]
K05103	4	Organismal Systems	Development and regeneration	Axon guidance [PATH:ko04360]	EPHA2, ECK; Eph receptor A2 [EC:2.7.10.1]
K06630	4	Organismal Systems	Nervous system	Neurotrophin signaling pathway [PATH:ko04722]	YWHAE; 14-3-3 protein epsilon
K06630	4	Organismal Systems	Immune system	NOD-like receptor signaling pathway [PATH:ko04621]	YWHAE; 14-3-3 protein epsilon
